# Supplementary material for: Regulation of mouse exploratory behaviour by irradiance and cone-opponent signals
Source: BMC Biol. 2023 Aug 21;21:178. doi: 10.1186/s12915-023-01663-6 (PMC10441731; doi:10.1186/s12915-023-01663-6)
Supplement: Supplementary file 2 — Additional file 2: Raw Data. Raw data underlying Figs. 1-6 and Figs. S1-S6. [file 12915_2023_1663_MOESM2_ESM.xlsx]

## Sheet: Fig 1B
	Log relative intensity	0	-0.5	-1	-1.5	-2		Log relative intensity	0	-0.5	-1	-1.5	-2
	Wavelength (nm)	uw/cm2/nm	uw/cm2/nm	uw/cm2/nm	uw/cm2/nm	uw/cm2/nm		S-cone (effective photons/cm2/s)	8.10209e+12	2.43063e+12	8.10209e+11	2.43063e+11	8.10209e+10
	322	0	0	0	0	0		Melanopsin (effective photons/cm2/s)	2.57085e+13	7.71256e+12	2.57085e+12	7.71256e+11	2.57085e+11
	323	0	0	0	0	0		Rhodopsin (effective photons/cm2/s)	2.22708e+13	6.68125e+12	2.22708e+12	6.68125e+11	2.22708e+11
	324	0	0	0	0	0		L-cone opsin (effective photons/cm2/s)	5.1447e+13	1.54341e+13	5.1447e+12	1.54341e+12	5.1447e+11
	325	0	0	0	0	0
	326	0	0	0	0	0		S-cone (Log effective photons/cm2/s)	12.9086	12.3857	11.9086	11.3857	10.9086
	327	0	0	0	0	0		Melanopsin (Log effective photons/cm2/s)	13.4101	12.8872	12.4101	11.8872	11.4101
	328	0	0	0	0	0		Rhodopsin (Log effective photons/cm2/s)	13.3477	12.8249	12.3477	11.8249	11.3477
	329	0	0	0	0	0		L-cone opsin (Log effective photons/cm2/s)	13.7114	13.1885	12.7114	12.1885	11.7114
	330	0	0	0	0	0
	331	0	0	0	0	0
	332	0	0	0	0	0
	333	0	0	0	0	0
	334	0	0	0	0	0
	335	0	0	0	0	0
	336	0	0	0	0	0
	337	0	0	0	0	0
	338	0	0	0	0	0
	339	0	0	0	0	0
	340	0	0	0	0	0
	341	0	0	0	0	0
	342	0	0	0	0	0
	343	0	0	0	0	0
	344	0	0	0	0	0
	345	0	0	0	0	0
	346	0	0	0	0	0
	347	0	0	0	0	0
	348	0	0	0	0	0
	349	0	0	0	0	0
	350	0	0	0	0	0
	351	0	0	0	0	0
	352	0	0	0	0	0
	353	0	0	0	0	0
	354	0	0	0	0	0
	355	0	0	0	0	0
	356	0	0	0	0	0
	357	0	0	0	0	0
	358	0	0	0	0	0
	359	-3.05826e-05	-9.17479e-06	-3.05826e-06	-9.17479e-07	-3.05826e-07
	360	0.000976715	0.000293014	9.76715e-05	2.93014e-05	9.76715e-06
	361	9.91183e-05	2.97355e-05	9.91183e-06	2.97355e-06	9.91183e-07
	362	0.000591471	0.000177441	5.91471e-05	1.77441e-05	5.91471e-06
	363	0.00209176	0.000627527	0.000209176	6.27527e-05	2.09176e-05
	364	0.00329126	0.000987377	0.000329126	9.87377e-05	3.29126e-05
	365	0.0115267	0.00345802	0.00115267	0.000345802	0.000115267
	366	0.0182183	0.00546549	0.00182183	0.000546549	0.000182183
	367	0.0270189	0.00810567	0.00270189	0.000810567	0.000270189
	368	0.0466139	0.0139842	0.00466139	0.00139842	0.000466139
	369	0.067564	0.0202692	0.0067564	0.00202692	0.00067564
	370	0.0917694	0.0275308	0.00917694	0.00275308	0.000917694
	371	0.130324	0.0390972	0.0130324	0.00390972	0.00130324
	372	0.178948	0.0536845	0.0178948	0.00536845	0.00178948
	373	0.228533	0.0685599	0.0228533	0.00685599	0.00228533
	374	0.289146	0.0867437	0.0289146	0.00867437	0.00289146
	375	0.341529	0.102459	0.0341529	0.0102459	0.00341529
	376	0.376827	0.113048	0.0376827	0.0113048	0.00376827
	377	0.38645	0.115935	0.038645	0.0115935	0.0038645
	378	0.369373	0.110812	0.0369373	0.0110812	0.00369373
	379	0.328809	0.0986426	0.0328809	0.00986426	0.00328809
	380	0.283039	0.0849118	0.0283039	0.00849118	0.00283039
	381	0.233907	0.070172	0.0233907	0.0070172	0.00233907
	382	0.193383	0.0580148	0.0193383	0.00580148	0.00193383
	383	0.164641	0.0493922	0.0164641	0.00493922	0.00164641
	384	0.142998	0.0428993	0.0142998	0.00428993	0.00142998
	385	0.121786	0.0365357	0.0121786	0.00365357	0.00121786
	386	0.106115	0.0318345	0.0106115	0.00318345	0.00106115
	387	0.094067	0.0282201	0.0094067	0.00282201	0.00094067
	388	0.0784189	0.0235257	0.00784189	0.00235257	0.000784189
	389	0.0653347	0.0196004	0.00653347	0.00196004	0.000653347
	390	0.0533664	0.0160099	0.00533664	0.00160099	0.000533664
	391	0.0408341	0.0122502	0.00408341	0.00122502	0.000408341
	392	0.0306574	0.00919723	0.00306574	0.000919723	0.000306574
	393	0.0264584	0.00793752	0.00264584	0.000793752	0.000264584
	394	0.0221715	0.00665146	0.00221715	0.000665146	0.000221715
	395	0.0179221	0.00537664	0.00179221	0.000537664	0.000179221
	396	0.0216327	0.00648982	0.00216327	0.000648982	0.000216327
	397	0.0199097	0.00597292	0.00199097	0.000597292	0.000199097
	398	0.0170738	0.00512213	0.00170738	0.000512213	0.000170738
	399	0.0154472	0.00463415	0.00154472	0.000463415	0.000154472
	400	0.0152929	0.00458787	0.00152929	0.000458787	0.000152929
	401	0.0105914	0.00317743	0.00105914	0.000317743	0.000105914
	402	0.00826111	0.00247833	0.000826111	0.000247833	8.26111e-05
	403	0.00726753	0.00218026	0.000726753	0.000218026	7.26753e-05
	404	0.00663205	0.00198962	0.000663205	0.000198962	6.63205e-05
	405	0.00518945	0.00155684	0.000518945	0.000155684	5.18945e-05
	406	0.00547888	0.00164366	0.000547888	0.000164366	5.47888e-05
	407	0.0048587	0.00145761	0.00048587	0.000145761	4.8587e-05
	408	0.00457002	0.00137101	0.000457002	0.000137101	4.57002e-05
	409	0.00396073	0.00118822	0.000396073	0.000118822	3.96073e-05
	410	0.00391387	0.00117416	0.000391387	0.000117416	3.91387e-05
	411	0.00234414	0.000703241	0.000234414	7.03241e-05	2.34414e-05
	412	0.00244073	0.00073222	0.000244073	7.3222e-05	2.44073e-05
	413	0.00176252	0.000528756	0.000176252	5.28756e-05	1.76252e-05
	414	0.00159574	0.000478723	0.000159574	4.78723e-05	1.59574e-05
	415	0.00171422	0.000514266	0.000171422	5.14266e-05	1.71422e-05
	416	0.00210373	0.00063112	0.000210373	6.3112e-05	2.10373e-05
	417	0.00147657	0.000442971	0.000147657	4.42971e-05	1.47657e-05
	418	0.00153043	0.00045913	0.000153043	4.5913e-05	1.53043e-05
	419	0.00118712	0.000356137	0.000118712	3.56137e-05	1.18712e-05
	420	0.00106479	0.000319437	0.000106479	3.19437e-05	1.06479e-05
	421	0.000488947	0.000146684	4.88947e-05	1.46684e-05	4.88947e-06
	422	0	0	0	0	0
	423	0.00143593	0.00043078	0.000143593	4.3078e-05	1.43593e-05
	424	0.00163597	0.000490792	0.000163597	4.90792e-05	1.63597e-05
	425	0.00207614	0.000622843	0.000207614	6.22843e-05	2.07614e-05
	426	0.00344086	0.00103226	0.000344086	0.000103226	3.44086e-05
	427	0.00499191	0.00149757	0.000499191	0.000149757	4.99191e-05
	428	0.00593528	0.00178059	0.000593528	0.000178059	5.93528e-05
	429	0.00636534	0.0019096	0.000636534	0.00019096	6.36534e-05
	430	0.00686339	0.00205902	0.000686339	0.000205902	6.86339e-05
	431	0.00681009	0.00204303	0.000681009	0.000204303	6.81009e-05
	432	0.00656043	0.00196813	0.000656043	0.000196813	6.56043e-05
	433	0.00690244	0.00207073	0.000690244	0.000207073	6.90244e-05
	434	0.00917721	0.00275316	0.000917721	0.000275316	9.17721e-05
	435	0.0106999	0.00320998	0.00106999	0.000320998	0.000106999
	436	0.0125313	0.0037594	0.00125313	0.00037594	0.000125313
	437	0.015148	0.00454439	0.0015148	0.000454439	0.00015148
	438	0.0186586	0.00559758	0.00186586	0.000559758	0.000186586
	439	0.0207985	0.00623956	0.00207985	0.000623956	0.000207985
	440	0.0259499	0.00778497	0.00259499	0.000778497	0.000259499
	441	0.0299738	0.00899215	0.00299738	0.000899215	0.000299738
	442	0.0344017	0.0103205	0.00344017	0.00103205	0.000344017
	443	0.039379	0.0118137	0.0039379	0.00118137	0.00039379
	444	0.0456004	0.0136801	0.00456004	0.00136801	0.000456004
	445	0.0517777	0.0155333	0.00517777	0.00155333	0.000517777
	446	0.0615548	0.0184664	0.00615548	0.00184664	0.000615548
	447	0.0719966	0.021599	0.00719966	0.0021599	0.000719966
	448	0.0843959	0.0253188	0.00843959	0.00253188	0.000843959
	449	0.0985326	0.0295598	0.00985326	0.00295598	0.000985326
	450	0.11348	0.034044	0.011348	0.0034044	0.0011348
	451	0.130663	0.0391989	0.0130663	0.00391989	0.00130663
	452	0.150353	0.0451058	0.0150353	0.00451058	0.00150353
	453	0.172663	0.051799	0.0172663	0.0051799	0.00172663
	454	0.197476	0.0592428	0.0197476	0.00592428	0.00197476
	455	0.224942	0.0674825	0.0224942	0.00674825	0.00224942
	456	0.254305	0.0762914	0.0254305	0.00762914	0.00254305
	457	0.285608	0.0856825	0.0285608	0.00856825	0.00285608
	458	0.317779	0.0953336	0.0317779	0.00953336	0.00317779
	459	0.351593	0.105478	0.0351593	0.0105478	0.00351593
	460	0.384372	0.115311	0.0384372	0.0115311	0.00384372
	461	0.412154	0.123646	0.0412154	0.0123646	0.00412154
	462	0.433994	0.130198	0.0433994	0.0130198	0.00433994
	463	0.448132	0.13444	0.0448132	0.013444	0.00448132
	464	0.45385	0.136155	0.045385	0.0136155	0.0045385
	465	0.451005	0.135301	0.0451005	0.0135301	0.00451005
	466	0.44281	0.132843	0.044281	0.0132843	0.0044281
	467	0.427169	0.128151	0.0427169	0.0128151	0.00427169
	468	0.40648	0.121944	0.040648	0.0121944	0.0040648
	469	0.381457	0.114437	0.0381457	0.0114437	0.00381457
	470	0.352769	0.105831	0.0352769	0.0105831	0.00352769
	471	0.321377	0.0964131	0.0321377	0.00964131	0.00321377
	472	0.292768	0.0878303	0.0292768	0.00878303	0.00292768
	473	0.266449	0.0799348	0.0266449	0.00799348	0.00266449
	474	0.241926	0.0725777	0.0241926	0.00725777	0.00241926
	475	0.220594	0.0661783	0.0220594	0.00661783	0.00220594
	476	0.202046	0.0606139	0.0202046	0.00606139	0.00202046
	477	0.185688	0.0557065	0.0185688	0.00557065	0.00185688
	478	0.170082	0.0510247	0.0170082	0.00510247	0.00170082
	479	0.156109	0.0468328	0.0156109	0.00468328	0.00156109
	480	0.143693	0.0431078	0.0143693	0.00431078	0.00143693
	481	0.132574	0.0397723	0.0132574	0.00397723	0.00132574
	482	0.121719	0.0365158	0.0121719	0.00365158	0.00121719
	483	0.111923	0.0335768	0.0111923	0.00335768	0.00111923
	484	0.102632	0.0307895	0.0102632	0.00307895	0.00102632
	485	0.0944095	0.0283228	0.00944095	0.00283228	0.000944095
	486	0.0854771	0.0256431	0.00854771	0.00256431	0.000854771
	487	0.0767607	0.0230282	0.00767607	0.00230282	0.000767607
	488	0.0688268	0.020648	0.00688268	0.0020648	0.000688268
	489	0.0615512	0.0184654	0.00615512	0.00184654	0.000615512
	490	0.0548537	0.0164561	0.00548537	0.00164561	0.000548537
	491	0.04947	0.014841	0.004947	0.0014841	0.0004947
	492	0.0448535	0.0134561	0.00448535	0.00134561	0.000448535
	493	0.0403926	0.0121178	0.00403926	0.00121178	0.000403926
	494	0.0368936	0.0110681	0.00368936	0.00110681	0.000368936
	495	0.0335818	0.0100745	0.00335818	0.00100745	0.000335818
	496	0.0305846	0.00917537	0.00305846	0.000917537	0.000305846
	497	0.0283725	0.00851174	0.00283725	0.000851174	0.000283725
	498	0.0262593	0.00787778	0.00262593	0.000787778	0.000262593
	499	0.0241065	0.00723195	0.00241065	0.000723195	0.000241065
	500	0.0223248	0.00669744	0.00223248	0.000669744	0.000223248
	501	0.0210482	0.00631445	0.00210482	0.000631445	0.000210482
	502	0.0191266	0.00573798	0.00191266	0.000573798	0.000191266
	503	0.0177258	0.00531773	0.00177258	0.000531773	0.000177258
	504	0.0161963	0.00485888	0.00161963	0.000485888	0.000161963
	505	0.0147186	0.00441558	0.00147186	0.000441558	0.000147186
	506	0.0131095	0.00393284	0.00131095	0.000393284	0.000131095
	507	0.01234	0.003702	0.001234	0.0003702	0.0001234
	508	0.0111671	0.00335014	0.00111671	0.000335014	0.000111671
	509	0.0101843	0.00305529	0.00101843	0.000305529	0.000101843
	510	0.00959097	0.00287729	0.000959097	0.000287729	9.59097e-05
	511	0.00905667	0.002717	0.000905667	0.0002717	9.05667e-05
	512	0.00797829	0.00239349	0.000797829	0.000239349	7.97829e-05
	513	0.00721239	0.00216372	0.000721239	0.000216372	7.21239e-05
	514	0.0069271	0.00207813	0.00069271	0.000207813	6.9271e-05
	515	0.00627416	0.00188225	0.000627416	0.000188225	6.27416e-05
	516	0.005922	0.0017766	0.0005922	0.00017766	5.922e-05
	517	0.00565989	0.00169797	0.000565989	0.000169797	5.65989e-05
	518	0.00597866	0.0017936	0.000597866	0.00017936	5.97866e-05
	519	0.00530376	0.00159113	0.000530376	0.000159113	5.30376e-05
	520	0.00496883	0.00149065	0.000496883	0.000149065	4.96883e-05
	521	0.00437607	0.00131282	0.000437607	0.000131282	4.37607e-05
	522	0.00413578	0.00124073	0.000413578	0.000124073	4.13578e-05
	523	0.00348823	0.00104647	0.000348823	0.000104647	3.48823e-05
	524	0.00324488	0.000973463	0.000324488	9.73463e-05	3.24488e-05
	525	0.00375367	0.0011261	0.000375367	0.00011261	3.75367e-05
	526	0.00404552	0.00121366	0.000404552	0.000121366	4.04552e-05
	527	0.0038512	0.00115536	0.00038512	0.000115536	3.8512e-05
	528	0.00363308	0.00108992	0.000363308	0.000108992	3.63308e-05
	529	0.00385036	0.00115511	0.000385036	0.000115511	3.85036e-05
	530	0.00311251	0.000933753	0.000311251	9.33753e-05	3.11251e-05
	531	0.00290462	0.000871386	0.000290462	8.71386e-05	2.90462e-05
	532	0.00289539	0.000868618	0.000289539	8.68618e-05	2.89539e-05
	533	0.00317138	0.000951414	0.000317138	9.51414e-05	3.17138e-05
	534	0.00294119	0.000882356	0.000294119	8.82356e-05	2.94119e-05
	535	0.00235305	0.000705914	0.000235305	7.05914e-05	2.35305e-05
	536	0.00215018	0.000645055	0.000215018	6.45055e-05	2.15018e-05
	537	0.00211194	0.000633582	0.000211194	6.33582e-05	2.11194e-05
	538	0.00163172	0.000489517	0.000163172	4.89517e-05	1.63172e-05
	539	0.00161754	0.000485262	0.000161754	4.85262e-05	1.61754e-05
	540	0.00212897	0.00063869	0.000212897	6.3869e-05	2.12897e-05
	541	0.00181843	0.00054553	0.000181843	5.4553e-05	1.81843e-05
	542	0.00165568	0.000496703	0.000165568	4.96703e-05	1.65568e-05
	543	0.001526	0.000457801	0.0001526	4.57801e-05	1.526e-05
	544	0.00144718	0.000434155	0.000144718	4.34155e-05	1.44718e-05
	545	0.000943856	0.000283157	9.43856e-05	2.83157e-05	9.43856e-06
	546	0.000471928	0.000141578	4.71928e-05	1.41578e-05	4.71928e-06
	547	0.000235964	7.07892e-05	2.35964e-05	7.07892e-06	2.35964e-06
	548	0.000117982	3.53946e-05	1.17982e-05	3.53946e-06	1.17982e-06
	549	0	0	0	0	0
	550	0	0	0	0	0
	551	0	0	0	0	0
	552	0	0	0	0	0
	553	0	0	0	0	0
	554	0	0	0	0	0
	555	0	0	0	0	0
	556	0	0	0	0	0
	557	0	0	0	0	0
	558	0	0	0	0	0
	559	0	0	0	0	0
	560	0	0	0	0	0
	561	0	0	0	0	0
	562	0	0	0	0	0
	563	0	0	0	0	0
	564	0	0	0	0	0
	565	0	0	0	0	0
	566	0	0	0	0	0
	567	0	0	0	0	0
	568	0	0	0	0	0
	569	0	0	0	0	0
	570	0.00145124	0.000435371	0.000145124	4.35371e-05	1.45124e-05
	571	0.00163558	0.000490674	0.000163558	4.90674e-05	1.63558e-05
	572	0.00315247	0.00094574	0.000315247	9.4574e-05	3.15247e-05
	573	0.00298823	0.000896468	0.000298823	8.96468e-05	2.98823e-05
	574	0.00188916	0.000566749	0.000188916	5.66749e-05	1.88916e-05
	575	0.0041486	0.00124458	0.00041486	0.000124458	4.1486e-05
	576	0.00473508	0.00142052	0.000473508	0.000142052	4.73508e-05
	577	0.00463061	0.00138918	0.000463061	0.000138918	4.63061e-05
	578	0.00501937	0.00150581	0.000501937	0.000150581	5.01937e-05
	579	0.00608176	0.00182453	0.000608176	0.000182453	6.08176e-05
	580	0.00738859	0.00221658	0.000738859	0.000221658	7.38859e-05
	581	0.0109011	0.00327032	0.00109011	0.000327032	0.000109011
	582	0.0139968	0.00419903	0.00139968	0.000419903	0.000139968
	583	0.0167826	0.00503478	0.00167826	0.000503478	0.000167826
	584	0.019814	0.0059442	0.0019814	0.00059442	0.00019814
	585	0.0229255	0.00687766	0.00229255	0.000687766	0.000229255
	586	0.0253284	0.00759852	0.00253284	0.000759852	0.000253284
	587	0.0263497	0.00790491	0.00263497	0.000790491	0.000263497
	588	0.027979	0.00839371	0.0027979	0.000839371	0.00027979
	589	0.0295152	0.00885456	0.00295152	0.000885456	0.000295152
	590	0.0332738	0.00998215	0.00332738	0.000998215	0.000332738
	591	0.037692	0.0113076	0.0037692	0.00113076	0.00037692
	592	0.04391	0.013173	0.004391	0.0013173	0.0004391
	593	0.0497579	0.0149274	0.00497579	0.00149274	0.000497579
	594	0.0569546	0.0170864	0.00569546	0.00170864	0.000569546
	595	0.0622251	0.0186675	0.00622251	0.00186675	0.000622251
	596	0.0692283	0.0207685	0.00692283	0.00207685	0.000692283
	597	0.0785059	0.0235518	0.00785059	0.00235518	0.000785059
	598	0.089301	0.0267903	0.0089301	0.00267903	0.00089301
	599	0.103083	0.030925	0.0103083	0.0030925	0.00103083
	600	0.116631	0.0349894	0.0116631	0.00349894	0.00116631
	601	0.131631	0.0394893	0.0131631	0.00394893	0.00131631
	602	0.142601	0.0427802	0.0142601	0.00427802	0.00142601
	603	0.162066	0.0486199	0.0162066	0.00486199	0.00162066
	604	0.180969	0.0542906	0.0180969	0.00542906	0.00180969
	605	0.206525	0.0619575	0.0206525	0.00619575	0.00206525
	606	0.229891	0.0689674	0.0229891	0.00689674	0.00229891
	607	0.263188	0.0789563	0.0263188	0.00789563	0.00263188
	608	0.298535	0.0895604	0.0298535	0.00895604	0.00298535
	609	0.336324	0.100897	0.0336324	0.0100897	0.00336324
	610	0.377056	0.113117	0.0377056	0.0113117	0.00377056
	611	0.430478	0.129144	0.0430478	0.0129144	0.00430478
	612	0.488074	0.146422	0.0488074	0.0146422	0.00488074
	613	0.547297	0.164189	0.0547297	0.0164189	0.00547297
	614	0.618878	0.185663	0.0618878	0.0185663	0.00618878
	615	0.696322	0.208897	0.0696322	0.0208897	0.00696322
	616	0.780175	0.234053	0.0780175	0.0234053	0.00780175
	617	0.874456	0.262337	0.0874456	0.0262337	0.00874456
	618	0.974688	0.292407	0.0974688	0.0292407	0.00974688
	619	1.08121	0.324362	0.108121	0.0324362	0.0108121
	620	1.19558	0.358674	0.119558	0.0358674	0.0119558
	621	1.31928	0.395783	0.131928	0.0395783	0.0131928
	622	1.44129	0.432388	0.144129	0.0432388	0.0144129
	623	1.57584	0.472751	0.157584	0.0472751	0.0157584
	624	1.71696	0.515089	0.171696	0.0515089	0.0171696
	625	1.86936	0.560809	0.186936	0.0560809	0.0186936
	626	2.0372	0.61116	0.20372	0.061116	0.020372
	627	2.20256	0.660768	0.220256	0.0660768	0.0220256
	628	2.36019	0.708058	0.236019	0.0708058	0.0236019
	629	2.50298	0.750895	0.250298	0.0750895	0.0250298
	630	2.60592	0.781775	0.260592	0.0781775	0.0260592
	631	2.6455	0.79365	0.26455	0.079365	0.026455
	632	2.63113	0.78934	0.263113	0.078934	0.0263113
	633	2.5375	0.761251	0.25375	0.0761251	0.025375
	634	2.36716	0.710148	0.236716	0.0710148	0.0236716
	635	2.13026	0.639077	0.213026	0.0639077	0.0213026
	636	1.87418	0.562253	0.187418	0.0562253	0.0187418
	637	1.60596	0.481787	0.160596	0.0481787	0.0160596
	638	1.34226	0.402678	0.134226	0.0402678	0.0134226
	639	1.11383	0.334149	0.111383	0.0334149	0.0111383
	640	0.933744	0.280123	0.0933744	0.0280123	0.00933744
	641	0.768537	0.230561	0.0768537	0.0230561	0.00768537
	642	0.634177	0.190253	0.0634177	0.0190253	0.00634177
	643	0.533284	0.159985	0.0533284	0.0159985	0.00533284
	644	0.444497	0.133349	0.0444497	0.0133349	0.00444497
	645	0.36997	0.110991	0.036997	0.0110991	0.0036997
	646	0.302213	0.0906639	0.0302213	0.00906639	0.00302213
	647	0.247236	0.0741708	0.0247236	0.00741708	0.00247236
	648	0.20027	0.0600809	0.020027	0.00600809	0.0020027
	649	0.16467	0.0494011	0.016467	0.00494011	0.0016467
	650	0.134891	0.0404672	0.0134891	0.00404672	0.00134891
	651	0.112836	0.0338509	0.0112836	0.00338509	0.00112836
	652	0.0942181	0.0282654	0.00942181	0.00282654	0.000942181
	653	0.0829694	0.0248908	0.00829694	0.00248908	0.000829694
	654	0.0699514	0.0209854	0.00699514	0.00209854	0.000699514
	655	0.0603049	0.0180915	0.00603049	0.00180915	0.000603049
	656	0.0501878	0.0150563	0.00501878	0.00150563	0.000501878
	657	0.0398608	0.0119582	0.00398608	0.00119582	0.000398608
	658	0.0304571	0.00913712	0.00304571	0.000913712	0.000304571
	659	0.024494	0.00734821	0.0024494	0.000734821	0.00024494
	660	0.0208921	0.00626764	0.00208921	0.000626764	0.000208921
	661	0.0214069	0.00642207	0.00214069	0.000642207	0.000214069
	662	0.0211782	0.00635345	0.00211782	0.000635345	0.000211782
	663	0.018102	0.0054306	0.0018102	0.00054306	0.00018102
	664	0.00389823	0.00116947	0.000389823	0.000116947	3.89823e-05
	665	0.00194911	0.000584734	0.000194911	5.84734e-05	1.94911e-05
	666	0.000974556	0.000292367	9.74556e-05	2.92367e-05	9.74556e-06
	667	0	0	0	0	0
	668	0	0	0	0	0
	669	0	0	0	0	0
	670	0	0	0	0	0
	671	0	0	0	0	0
	672	0	0	0	0	0
	673	0	0	0	0	0
	674	0	0	0	0	0
	675	0	0	0	0	0
	676	0	0	0	0	0
	677	0	0	0	0	0
	678	0	0	0	0	0
	679	0	0	0	0	0
	680	0	0	0	0	0
	681	0	0	0	0	0
	682	0	0	0	0	0
	683	0	0	0	0	0
	684	0	0	0	0	0
	685	0	0	0	0	0
	686	0	0	0	0	0
	687	0	0	0	0	0
	688	0	0	0	0	0
	689	0	0	0	0	0
	690	0	0	0	0	0
	691	0	0	0	0	0
	692	0	0	0	0	0
	693	0	0	0	0	0
	694	0	0	0	0	0
	695	0	0	0	0	0
	696	0	0	0	0	0
	697	0	0	0	0	0
	698	0	0	0	0	0
	699	0	0	0	0	0
	700	0	0	0	0	0
	701	0	0	0	0	0
	702	0	0	0	0	0
	703	0	0	0	0	0
	704	0	0	0	0	0
	705	0	0	0	0	0
	706	0	0	0	0	0
	707	0	0	0	0	0
	708	0	0	0	0	0
	709	0	0	0	0	0
	710	0	0	0	0	0
	711	0	0	0	0	0
	712	0	0	0	0	0
	713	0	0	0	0	0
	714	0	0	0	0	0
	715	0	0	0	0	0
	716	0	0	0	0	0
	717	0	0	0	0	0
	718	0	0	0	0	0
	719	0	0	0	0	0
	720	0	0	0	0	0
	721	0	0	0	0	0
	722	0	0	0	0	0
	723	0	0	0	0	0
	724	0	0	0	0	0
	725	0	0	0	0	0
	726	0	0	0	0	0
	727	0	0	0	0	0
	728	0	0	0	0	0
	729	0	0	0	0	0
	730	0	0	0	0	0
	731	0	0	0	0	0
	732	0	0	0	0	0
	733	0	0	0	0	0
	734	0	0	0	0	0
	735	0	0	0	0	0
	736	0	0	0	0	0
	737	0	0	0	0	0
	738	0	0	0	0	0
	739	0	0	0	0	0
	740	0	0	0	0	0

## Sheet: Fig 1C-F
	Fig 1C: Opn1mwR preference to bright vs. dim as a function of time of testing
		Bright preference
	MOUSE	ZT23	ZT1	ZT6	ZT11	Zt13	ZT18
	R1	-0.0871111	-0.467852	-0.269185	-0.215407	-0.440593	-0.184296
	R2	-0.195852	0.0900741	-0.441778	0.0877037	-0.284741	-0.300088
	R3	-0.272593	-0.128296	-0.153185	-0.185778	-0.391111	-0.252
	R4	-0.0402963	-0.348741	-0.259852	-0.286222	0.0302222	-0.0318519
	R5	-0.300863	-0.70637	-0.40563	-0.564444	-0.608593	-0.0906667
	R6	-0.18637	-0.299259	-0.297481	-0.394667	-0.322667	0.0357037
		ZT23	ZT1	ZT6	ZT11	ZT13	ZT18
	MEAN	-0.180514	-0.310074	-0.304519	-0.259802	-0.336247	-0.1372
	SEM	0.0414797	0.112059	0.0429179	0.0894249	0.0866424	0.0532568
	Fig 1D: Opn1mwR preference to varying irradiance bright vs. dimmest (-2 log unit) stimulus									Fig 1E: Opn1mwR;Opn4-/- preference to varying irradiance bright vs. dimmest (-2 log unit) stimulus										Fig 1F: Cnga3-/- preference to varying irradiance bright vs. dimmest (-2 log unit) stimulus
		Bright preference (%)									Bright preference (%)										Bright preference (%)
	MOUSE	Irrad: 3	Irrad: 10	Irrad: 30	Irrad: 100		Overall			MOUSE	Irrad: 3	Irrad: 10	Irrad: 30	Irrad: 100		Overall				MOUSE	Irrad: 3	Irrad: 10	Irrad: 30	Irrad: 100		Overall
	R1	-0.174815	-0.0750894	-0.545481	-0.0485926		-0.210995			M1	-0.33037	-0.215704	0.0965926	-0.144593		-0.148519				C1	0.318815	-0.319704	0.292148	-0.133333		0.0394815
	R2	-0.212741	0.123852	0.242667	-0.441778		-0.072			M2	-0.0299259	-0.0980741	0.0936296	0.107259		0.0182222				C3	0.328296	-0.0811852	-0.0154074	-0.301663		-0.0174898
	R3	0.381037	-0.0962963	-0.224	-0.365333		-0.0761481			M3	0.121481	0.466667	0.0539259	-0.241778		0.100074				C4	-0.278222	-0.130963	-0.212741	-0.365926		-0.246963
	R4	0.236148	-0.0651852	-0.360889	-0.479111		-0.167259			M4	-0.0352593	-0.0678519	0.0216296	-0.265481		-0.0867407				C5	-0.141926	-0.045214	-0.284148	0.281753		-0.0473837
	R5	-0.564444	-0.408593	-0.469796	-0.40563		-0.462116			M5	0.008	-0.191704	-0.29037	0.0441481		-0.107481				C6	0.0554074	-0.401481	0.148741	0.0367407		-0.0401481
	R6	0.0432593	-0.251556	0.146963	-0.0417778		-0.0257778			M6	-0.17363	-0.468148	-0.191407	-0.496296		-0.33237				C7	-0.254222	0.0426667	-0.310519	0.0595556		-0.11563
	R7	0.199704	-0.0785185	-0.344593	-0.573037		-0.199111			M7	0.194963	-0.364769	-0.172741	-0.108148		-0.112674				C8	0.229037	-0.124444	0.0408889	-0.517926		-0.0931111
	R8	-0.0180741	-0.11437	-0.358815	-0.231704		-0.180741			M8	-0.00533333	-0.238519	-0.499259	0.0254815		-0.179407				C9	-0.118222	0.0562963	0.0343704	0.432		0.101111
	R9	-0.0561318	-0.299852	-0.525037	-0.238222		-0.279811			M9	-0.315259	-0.166815	-0.0231111	-0.282074		-0.196815				C10	-0.0936296	-0.140741	0.318222	-0.277333		-0.0483704
	R10	0.0811852	-0.292444	-0.380741	-0.0794074		-0.167852			M11	0.212148	-0.222222	-0.172444	-0.399111		-0.145407				C11	0.249778	0.166815	-0.378963	-0.0272593		0.00259259
	R11	0.369481	-0.279704	0.359704	-0.107852		0.0854074			M13	0.131852	-0.132148	0.00237037	0.200654		0.0506821				C12	-0.567407	0.0402963	-0.507259	-0.266074		-0.325111
	R14	0.119704	-0.144296	0.133926	0.0598519		0.0422963													C13	-0.657778	-0.646222	-0.346667	0.184		-0.366667
	R15	0.119704	0.494222	-0.173926	-0.267259		0.0431852
	R16	0.299556	-0.176593	0.0177778	-0.532444		-0.0979259
	R17	-0.00711111	-0.0112593	-0.372741	0.448593		0.0143704
	R18	-0.284741	0.0871111	0.0314074	-0.119704		-0.0714815
		Irrad: 3	Irrad: 10	Irrad: 30	Irrad: 100		Overall				Irrad: 3	Irrad: 10	Irrad: 30	Irrad: 100		Overall					Irrad: 3	Irrad: 10	Irrad: 30	Irrad: 100		Overall
	MEAN	0.0332325	-0.0992857	-0.176473	-0.213963		-0.114122			MEAN	-0.0201212	-0.154481	-0.0982896	-0.141813		-0.103676				MEAN	-0.0775062	-0.13199	-0.101778	-0.0746221		-0.096474
	SEM	0.0634284	0.0533814	0.0726523	0.0653567		0.0349967			SEM	0.0565378	0.0711308	0.0560463	0.0660476		0.0370559				SEM	0.0951393	0.0655667	0.0793462	0.0824492		0.0417221

## Sheet: Fig 2A
	Stimulus	L+S+	L-S-	L+	L-	S+	S-	Bgn	L-S+		Log relative intensity	L+S+	L-S-	L+	L-	S+	S-	Bgn	L-S+
	Wavelength (nm)	uw/cm2/nm	uw/cm2/nm	uw/cm2/nm	uw/cm2/nm	uw/cm2/nm	uw/cm2/nm	uw/cm2/nm	uw/cm2/nm		S-cone (effective photons/cm2/s)	7.32825e+12	7.73846e+11	4.05097e+12	4.05112e+12	7.32836e+12	7.73734e+11	4.05105e+12	7.32836e+12
	322	0	0	0	0	0	0	0	0		Melanopsin (effective photons/cm2/s)	1.26425e+13	1.3066e+13	1.27293e+13	1.29793e+13	1.28497e+13	1.28589e+13	1.28543e+13	1.28105e+13
	323	0	0	0	0	0	0	0	0		Rhodopsin (effective photons/cm2/s)	1.12552e+13	1.10157e+13	1.12752e+13	1.0996e+13	1.11848e+13	1.10864e+13	1.11354e+13	1.09068e+13
	324	0	0	0	0	0	0	0	0		L-cone opsin (effective photons/cm2/s)	4.65121e+13	4.93489e+12	4.65068e+13	4.96325e+12	2.57769e+13	2.56931e+13	2.57235e+13	4.94365e+12
	325	0	0	0	0	0	0	0	0
	326	0	0	0	0	0	0	0	0		S-cone (Log effective photons/cm2/s)	12.865	11.8887	12.6076	12.6076	12.865	11.8886	12.6076	12.865
	327	0	0	0	0	0	0	0	0		Melanopsin (Log effective photons/cm2/s)	13.1018	13.1161	13.1048	13.1133	13.1089	13.1092	13.109	13.1076
	328	0	0	0	0	0	0	0	0		Rhodopsin (Log effective photons/cm2/s)	13.0514	13.042	13.0521	13.0412	13.0486	13.0448	13.0467	13.0377
	329	0	0	0	0	0	0	0	0		L-cone opsin (Log effective photons/cm2/s)	13.6676	12.6933	13.6675	12.6958	13.4112	13.4098	13.4103	12.694
	330	0	0	0	0	0	0	0	0
	331	0	0	0	0	0	0	0	0			0.802566	0.804623	1.05996	0.0881909	0.546223	1.52123	0.802763	-0.170959
	332	0	0	0	0	0	0	0	0
	333	0	0	0	0	0	0	0	0
	334	0	0	0	0	0	0	0	0
	335	0	0	0	0	0	0	0	0
	336	0	0	0	0	0	0	0	0
	337	0	0	0	0	0	0	0	0
	338	0	0	0	0	0	0	0	0
	339	0	0	0	0	0	0	0	0
	340	0	0	0	0	0	0	0	0
	341	0	0	0	0	0	0	0	0
	342	0	0	0	0	0	0	0	0
	343	0	0	0	0	0	0	0	0
	344	0	0	0	0	0	0	0	0
	345	0	0	0	0	0	0	0	0
	346	0	0	0	0	0	0	0	0
	347	0	0	0	0	0	0	0	0
	348	0	0	0	0	0	0	0	0
	349	0	0	0	0	0	0	0	0
	350	0	0	0	0	0	0	0	0
	351	0	0	0	0	0	0	0	0
	352	0	0	0	0	0	0	0	0
	353	0	0	0	0	0	0	0	0
	354	0	0	0	0	0	0	0	0
	355	0	0	0	0	0	0	0	0
	356	0	0	0	0	0	0	0	0
	357	0	0	0	0	0	0	0	0
	358	0	0	0	0	0	0	0	0
	359	-2.76799e-05	-2.90276e-06	-1.52913e-05	-1.52913e-05	-2.76799e-05	-2.90276e-06	-1.52913e-05	-2.76799e-05
	360	0.00088401	9.27051e-05	0.000488357	0.000488357	0.00088401	9.27051e-05	0.000488357	0.00088401
	361	8.97105e-05	9.40784e-06	4.95592e-05	4.95592e-05	8.97105e-05	9.40784e-06	4.95592e-05	8.97105e-05
	362	0.000535331	5.61396e-05	0.000295735	0.000295735	0.000535331	5.61396e-05	0.000295735	0.000535331
	363	0.00189322	0.00019854	0.00104588	0.00104588	0.00189322	0.00019854	0.00104588	0.00189322
	364	0.00297887	0.00031239	0.00164563	0.00164563	0.00297887	0.00031239	0.00164563	0.00297887
	365	0.0104327	0.00109406	0.00576336	0.00576336	0.0104327	0.00109406	0.00576336	0.0104327
	366	0.0164891	0.0017292	0.00910916	0.00910916	0.0164891	0.0017292	0.00910916	0.0164891
	367	0.0244544	0.0025645	0.0135094	0.0135094	0.0244544	0.0025645	0.0135094	0.0244544
	368	0.0421896	0.00442437	0.023307	0.023307	0.0421896	0.00442437	0.023307	0.0421896
	369	0.0611512	0.00641286	0.033782	0.033782	0.0611512	0.00641286	0.033782	0.0611512
	370	0.0830591	0.00871031	0.0458847	0.0458847	0.0830591	0.00871031	0.0458847	0.0830591
	371	0.117954	0.0123697	0.0651619	0.0651619	0.117954	0.0123697	0.0651619	0.117954
	372	0.161964	0.0169849	0.0894742	0.0894742	0.161964	0.0169849	0.0894742	0.161964
	373	0.206842	0.0216913	0.114267	0.114267	0.206842	0.0216913	0.114267	0.206842
	374	0.261701	0.0274443	0.144573	0.144573	0.261701	0.0274443	0.144573	0.261701
	375	0.309112	0.0324163	0.170764	0.170764	0.309112	0.0324163	0.170764	0.309112
	376	0.341061	0.0357667	0.188414	0.188414	0.341061	0.0357667	0.188414	0.341061
	377	0.34977	0.03668	0.193225	0.193225	0.34977	0.03668	0.193225	0.34977
	378	0.334314	0.0350592	0.184687	0.184687	0.334314	0.0350592	0.184687	0.334314
	379	0.2976	0.031209	0.164404	0.164404	0.2976	0.031209	0.164404	0.2976
	380	0.256174	0.0268647	0.14152	0.14152	0.256174	0.0268647	0.14152	0.256174
	381	0.211705	0.0222013	0.116953	0.116953	0.211705	0.0222013	0.116953	0.211705
	382	0.175028	0.018355	0.0966913	0.0966913	0.175028	0.018355	0.0966913	0.175028
	383	0.149014	0.0156269	0.0823203	0.0823203	0.149014	0.0156269	0.0823203	0.149014
	384	0.129425	0.0135727	0.0714989	0.0714989	0.129425	0.0135727	0.0714989	0.129425
	385	0.110226	0.0115593	0.0608928	0.0608928	0.110226	0.0115593	0.0608928	0.110226
	386	0.0960429	0.0100719	0.0530574	0.0530574	0.0960429	0.0100719	0.0530574	0.0960429
	387	0.0851386	0.00892839	0.0470335	0.0470335	0.0851386	0.00892839	0.0470335	0.0851386
	388	0.0709757	0.00744315	0.0392094	0.0392094	0.0709757	0.00744315	0.0392094	0.0709757
	389	0.0591335	0.00620126	0.0326674	0.0326674	0.0591335	0.00620126	0.0326674	0.0591335
	390	0.0483012	0.00506529	0.0266832	0.0266832	0.0483012	0.00506529	0.0266832	0.0483012
	391	0.0369584	0.00387578	0.0204171	0.0204171	0.0369584	0.00387578	0.0204171	0.0369584
	392	0.0277476	0.00290986	0.0153287	0.0153287	0.0277476	0.00290986	0.0153287	0.0277476
	393	0.0239471	0.00251131	0.0132292	0.0132292	0.0239471	0.00251131	0.0132292	0.0239471
	394	0.0200671	0.00210442	0.0110858	0.0110858	0.0200671	0.00210442	0.0110858	0.0200671
	395	0.0162211	0.00170108	0.00896107	0.00896107	0.0162211	0.00170108	0.00896107	0.0162211
	396	0.0195795	0.00205328	0.0108164	0.0108164	0.0195795	0.00205328	0.0108164	0.0195795
	397	0.01802	0.00188974	0.00995486	0.00995486	0.01802	0.00188974	0.00995486	0.01802
	398	0.0154532	0.00162056	0.00853688	0.00853688	0.0154532	0.00162056	0.00853688	0.0154532
	399	0.013981	0.00146617	0.00772358	0.00772358	0.013981	0.00146617	0.00772358	0.013981
	400	0.0138414	0.00145153	0.00764645	0.00764645	0.0138414	0.00145153	0.00764645	0.0138414
	401	0.00958615	0.00100529	0.00529572	0.00529572	0.00958615	0.00100529	0.00529572	0.00958615
	402	0.00747701	0.000784105	0.00413056	0.00413056	0.00747701	0.000784105	0.00413056	0.00747701
	403	0.00657774	0.0006898	0.00363377	0.00363377	0.00657774	0.0006898	0.00363377	0.00657774
	404	0.00600257	0.000629483	0.00331603	0.00331603	0.00600257	0.000629483	0.00331603	0.00600257
	405	0.00469689	0.000492558	0.00259473	0.00259473	0.00469689	0.000492558	0.00259473	0.00469689
	406	0.00495885	0.000520029	0.00273944	0.00273944	0.00495885	0.000520029	0.00273944	0.00495885
	407	0.00439753	0.000461165	0.00242935	0.00242935	0.00439753	0.000461165	0.00242935	0.00439753
	408	0.00413626	0.000433765	0.00228501	0.00228501	0.00413626	0.000433765	0.00228501	0.00413626
	409	0.0035848	0.000375934	0.00198037	0.00198037	0.0035848	0.000375934	0.00198037	0.0035848
	410	0.00354238	0.000371486	0.00195693	0.00195693	0.00354238	0.000371486	0.00195693	0.00354238
	411	0.00212164	0.000222494	0.00117207	0.00117207	0.00212164	0.000222494	0.00117207	0.00212164
	412	0.00220907	0.000231663	0.00122037	0.00122037	0.00220907	0.000231663	0.00122037	0.00220907
	413	0.00159523	0.00016729	0.000881259	0.000881259	0.00159523	0.00016729	0.000881259	0.00159523
	414	0.00144428	0.00015146	0.000797872	0.000797872	0.00144428	0.00015146	0.000797872	0.00144428
	415	0.00155151	0.000162706	0.00085711	0.00085711	0.00155151	0.000162706	0.00085711	0.00155151
	416	0.00190406	0.000199676	0.00105187	0.00105187	0.00190406	0.000199676	0.00105187	0.00190406
	417	0.00133642	0.000140149	0.000738285	0.000738285	0.00133642	0.000140149	0.000738285	0.00133642
	418	0.00138517	0.000145262	0.000765217	0.000765217	0.00138517	0.000145262	0.000765217	0.00138517
	419	0.00107445	0.000112676	0.000593562	0.000593562	0.00107445	0.000112676	0.000593562	0.00107445
	420	0.000963726	0.000101065	0.000532396	0.000532396	0.000963726	0.000101065	0.000532396	0.000963726
	421	0.000442539	4.64085e-05	0.000244474	0.000244474	0.000442539	4.64085e-05	0.000244474	0.000442539
	422	0	0	0	0	0	0	0	0
	423	0.000658548	0.000777384	0.000708063	0.000727869	0.000673403	0.00076253	0.000717966	0.000673403
	424	0.000750291	0.000885682	0.000806704	0.000829269	0.000767215	0.000868758	0.000817986	0.000767215
	425	0.000952162	0.00112398	0.00102375	0.00105239	0.000973639	0.0011025	0.00103807	0.000973639
	426	0.00157805	0.00186281	0.0016967	0.00174416	0.00161365	0.00182722	0.00172043	0.00161365
	427	0.00228939	0.00270252	0.00246153	0.00253038	0.00234103	0.00265088	0.00249596	0.00234103
	428	0.00272204	0.00321324	0.00292671	0.00300858	0.00278344	0.00315184	0.00296764	0.00278344
	429	0.00291927	0.00344606	0.00313877	0.00322657	0.00298512	0.00338021	0.00318267	0.00298512
	430	0.00314769	0.0037157	0.00338436	0.00347903	0.00321869	0.00364469	0.00343169	0.00321869
	431	0.00312325	0.00368684	0.00335808	0.00345201	0.0031937	0.00361639	0.00340504	0.0031937
	432	0.00300875	0.00355168	0.00323497	0.00332546	0.00307662	0.00348382	0.00328022	0.00307662
	433	0.0031656	0.00373684	0.00340362	0.00349882	0.00323701	0.00366543	0.00345122	0.00323701
	434	0.00420886	0.00496835	0.00452531	0.0046519	0.0043038	0.00487342	0.00458861	0.0043038
	435	0.00490722	0.00579273	0.00527618	0.00542376	0.0050179	0.00568204	0.00534997	0.0050179
	436	0.00574713	0.0067842	0.00617924	0.00635209	0.00587676	0.00665457	0.00626567	0.00587676
	437	0.00694717	0.00820079	0.00746951	0.00767845	0.00710387	0.00804409	0.00757398	0.00710387
	438	0.00855722	0.0101014	0.00920062	0.00945798	0.00875024	0.00990836	0.0093293	0.00875024
	439	0.00953864	0.0112599	0.0102558	0.0105427	0.0097538	0.0110447	0.0103993	0.0097538
	440	0.0119012	0.0140487	0.012796	0.0131539	0.0121696	0.0137803	0.0129749	0.0121696
	441	0.0137466	0.0162272	0.0147802	0.0151936	0.0140567	0.0159171	0.0149869	0.0140567
	442	0.0157773	0.0186244	0.0169636	0.0174381	0.0161332	0.0182685	0.0172009	0.0161332
	443	0.01806	0.021319	0.0194179	0.0199611	0.0184674	0.0209116	0.0196895	0.0184674
	444	0.0209133	0.0246871	0.0224857	0.0231147	0.021385	0.0242154	0.0228002	0.021385
	445	0.0237463	0.0280314	0.0255317	0.0262459	0.0242819	0.0274957	0.0258888	0.0242819
	446	0.0282303	0.0333245	0.0303529	0.0312019	0.0288671	0.0326877	0.0307774	0.0288671
	447	0.0330191	0.0389775	0.0355018	0.0364948	0.0337639	0.0382327	0.0359983	0.0337639
	448	0.0387057	0.0456902	0.0416159	0.04278	0.0395788	0.0448171	0.042198	0.0395788
	449	0.0451891	0.0533435	0.0485868	0.0499459	0.0462084	0.0523242	0.0492663	0.0462084
	450	0.0520443	0.0614357	0.0559574	0.0575226	0.0532182	0.0602618	0.05674	0.0532182
	451	0.0599248	0.0707383	0.0644305	0.0662327	0.0612765	0.0693866	0.0653316	0.0612765
	452	0.0689548	0.0813978	0.0741394	0.0762132	0.0705102	0.0798424	0.0751763	0.0705102
	453	0.079187	0.0934764	0.0851409	0.0875225	0.0809732	0.0916902	0.0863317	0.0809732
	454	0.0905666	0.106909	0.0973761	0.1001	0.0926094	0.104867	0.098738	0.0926094
	455	0.103163	0.121779	0.11092	0.114022	0.10549	0.119452	0.112471	0.10549
	456	0.116629	0.137675	0.125398	0.128906	0.11926	0.135045	0.127152	0.11926
	457	0.130986	0.154622	0.140834	0.144774	0.13394	0.151668	0.142804	0.13394
	458	0.14574	0.172039	0.156698	0.161081	0.149027	0.168751	0.158889	0.149027
	459	0.161248	0.190345	0.173372	0.178221	0.164885	0.186708	0.175796	0.164885
	460	0.176281	0.208091	0.189535	0.194837	0.180257	0.204115	0.192186	0.180257
	461	0.189022	0.223131	0.203234	0.208919	0.193286	0.218868	0.206077	0.193286
	462	0.199038	0.234955	0.214004	0.21999	0.203528	0.230466	0.216997	0.203528
	463	0.205523	0.242609	0.220976	0.227157	0.210159	0.237974	0.224066	0.210159
	464	0.208145	0.245705	0.223795	0.230055	0.21284	0.24101	0.226925	0.21284
	465	0.20684	0.244165	0.222392	0.228613	0.211506	0.239499	0.225502	0.211506
	466	0.203082	0.239728	0.218351	0.224459	0.207662	0.235147	0.221405	0.207662
	467	0.195909	0.231261	0.210639	0.216531	0.200328	0.226842	0.213585	0.200328
	468	0.18642	0.22006	0.200436	0.206043	0.190625	0.215855	0.20324	0.190625
	469	0.174944	0.206513	0.188098	0.193359	0.17889	0.202567	0.190729	0.17889
	470	0.161787	0.190982	0.173952	0.178817	0.165436	0.187332	0.176384	0.165436
	471	0.14739	0.173987	0.158472	0.162905	0.150715	0.170662	0.160689	0.150715
	472	0.134269	0.158498	0.144365	0.148403	0.137298	0.15547	0.146384	0.137298
	473	0.122199	0.14425	0.131387	0.135062	0.124956	0.141494	0.133225	0.124956
	474	0.110952	0.130974	0.119294	0.122631	0.113455	0.128471	0.120963	0.113455
	475	0.101169	0.119425	0.108776	0.111818	0.103451	0.117143	0.110297	0.103451
	476	0.0926627	0.109384	0.0996298	0.102417	0.0947528	0.107294	0.101023	0.0947528
	477	0.0851605	0.100528	0.0915635	0.0941247	0.0870814	0.0986068	0.0928441	0.0870814
	478	0.0780033	0.0920791	0.0838683	0.0862142	0.0797628	0.0903197	0.0850412	0.0797628
	479	0.0715949	0.0845143	0.076978	0.0791313	0.0732099	0.0828994	0.0780546	0.0732099
	480	0.0659005	0.0777923	0.0708554	0.0728374	0.067387	0.0763058	0.0718464	0.067387
	481	0.0608013	0.071773	0.0653729	0.0672015	0.0621728	0.0704015	0.0662872	0.0621728
	482	0.055823	0.0658963	0.0600202	0.0616991	0.0570822	0.0646372	0.0608597	0.0570822
	483	0.05133	0.0605926	0.0551894	0.0567332	0.0524879	0.0594348	0.0559613	0.0524879
	484	0.0470689	0.0555626	0.050608	0.0520236	0.0481306	0.0545009	0.0513158	0.0481306
	485	0.0432981	0.0511113	0.0465536	0.0478558	0.0442748	0.0501347	0.0472047	0.0442748
	486	0.0392016	0.0462756	0.0421491	0.0433281	0.0400858	0.0453913	0.0427386	0.0400858
	487	0.035204	0.0415567	0.037851	0.0389097	0.0359981	0.0407626	0.0383803	0.0359981
	488	0.0315654	0.0372614	0.0339387	0.034888	0.0322774	0.0365494	0.0344134	0.0322774
	489	0.0282287	0.0333226	0.0303511	0.0312001	0.0288654	0.0326858	0.0307756	0.0288654
	490	0.025157	0.0296967	0.0270485	0.0278051	0.0257245	0.0291292	0.0274268	0.0257245
	491	0.022688	0.026782	0.0243938	0.0250762	0.0231997	0.0262703	0.024735	0.0231997
	492	0.0205707	0.0242828	0.0221174	0.0227361	0.0210347	0.0238188	0.0224268	0.0210347
	493	0.0185249	0.0218677	0.0199177	0.0204749	0.0189427	0.0214499	0.0201963	0.0189427
	494	0.0169202	0.0199735	0.0181924	0.0187013	0.0173018	0.0195918	0.0184468	0.0173018
	495	0.0154013	0.0181805	0.0165593	0.0170225	0.0157487	0.0178331	0.0167909	0.0157487
	496	0.0140267	0.0165579	0.0150814	0.0155032	0.0143431	0.0162415	0.0152923	0.0143431
	497	0.0130122	0.0153603	0.0139906	0.0143819	0.0133057	0.0150668	0.0141862	0.0133057
	498	0.012043	0.0142162	0.0129485	0.0133107	0.0123147	0.0139446	0.0131296	0.0123147
	499	0.0110557	0.0130508	0.011887	0.0122195	0.0113051	0.0128014	0.0120533	0.0113051
	500	0.0102386	0.0120862	0.0110084	0.0113164	0.0104696	0.0118552	0.0111624	0.0104696
	501	0.00965312	0.011395	0.0103789	0.0106692	0.00987086	0.0111773	0.0105241	0.00987086
	502	0.00877185	0.0103547	0.00943139	0.00969521	0.00896972	0.0101569	0.0095633	0.00896972
	503	0.0081294	0.00959636	0.00874064	0.00898513	0.00831277	0.00941299	0.00886288	0.00831277
	504	0.00742795	0.00876833	0.00798644	0.00820984	0.0075955	0.00860078	0.00809814	0.0075955
	505	0.00675025	0.00796834	0.00725779	0.0074608	0.00690251	0.00781608	0.0073593	0.00690251
	506	0.00601227	0.00709719	0.00646432	0.00664514	0.00614789	0.00696158	0.00655473	0.00614789
	507	0.00565938	0.00668062	0.00608489	0.0062551	0.00578703	0.00655296	0.00617	0.00578703
	508	0.00512147	0.00604565	0.00550655	0.00566058	0.005237	0.00593013	0.00558356	0.005237
	509	0.00467073	0.00551357	0.00502192	0.00516239	0.00477609	0.00540822	0.00509215	0.00477609
	510	0.00439862	0.00519235	0.00472934	0.00486163	0.00449784	0.00509314	0.00479549	0.00449784
	511	0.00415358	0.00490309	0.00446587	0.00459079	0.00424726	0.0048094	0.00452833	0.00424726
	512	0.00365901	0.00431928	0.00393412	0.00404417	0.00374154	0.00423675	0.00398915	0.00374154
	513	0.00330775	0.00390464	0.00355645	0.00365594	0.00338236	0.00383003	0.00360619	0.00338236
	514	0.00317691	0.00375019	0.00341578	0.00351132	0.00324857	0.00367853	0.00346355	0.00324857
	515	0.00287746	0.0033967	0.00309381	0.00318035	0.00294236	0.00333179	0.00313708	0.00294236
	516	0.00271595	0.00320605	0.00292016	0.00300184	0.00277721	0.00314479	0.002961	0.00277721
	517	0.00259574	0.00306415	0.00279091	0.00286898	0.00265429	0.0030056	0.00282995	0.00265429
	518	0.00274194	0.00323672	0.0029481	0.00303056	0.00280379	0.00317488	0.00298933	0.00280379
	519	0.00243241	0.00287134	0.0026153	0.00268846	0.00248728	0.00281648	0.00265188	0.00248728
	520	0.00227881	0.00269002	0.00245014	0.00251868	0.00233021	0.00263862	0.00248441	0.00233021
	521	0.00200696	0.00236912	0.00215786	0.00221822	0.00205223	0.00232385	0.00218804	0.00205223
	522	0.00189675	0.00223903	0.00203937	0.00209641	0.00193954	0.00219624	0.00206789	0.00193954
	523	0.00159977	0.00188846	0.00172006	0.00176817	0.00163586	0.00185237	0.00174412	0.00163586
	524	0.00148817	0.00175671	0.00160006	0.00164482	0.00152173	0.00172314	0.00162244	0.00152173
	525	0.00172151	0.00203216	0.00185095	0.00190272	0.00176034	0.00199333	0.00187683	0.00176034
	526	0.00185536	0.00219016	0.00199486	0.00205066	0.00189721	0.00214831	0.00202276	0.00189721
	527	0.00176624	0.00208496	0.00189904	0.00195216	0.00180608	0.00204512	0.0019256	0.00180608
	528	0.00166621	0.00196687	0.00179148	0.0018416	0.00170379	0.00192929	0.00181654	0.00170379
	529	0.00176586	0.00208451	0.00189863	0.00195174	0.00180569	0.00204468	0.00192518	0.00180569
	530	0.00142746	0.00168505	0.00153479	0.00157772	0.00145966	0.00165285	0.00155626	0.00145966
	531	0.00133212	0.0015725	0.00143228	0.00147234	0.00136217	0.00154245	0.00145231	0.00136217
	532	0.00132789	0.00156751	0.00142773	0.00146767	0.00135784	0.00153755	0.0014477	0.00135784
	533	0.00145446	0.00171692	0.00156382	0.00160756	0.00148727	0.00168411	0.00158569	0.00148727
	534	0.00134889	0.0015923	0.00145031	0.00149088	0.00137931	0.00156187	0.00147059	0.00137931
	535	0.00107916	0.00127389	0.0011603	0.00119275	0.0011035	0.00124955	0.00117652	0.0011035
	536	0.000986119	0.00116407	0.00106026	0.00108992	0.00100836	0.00114182	0.00107509	0.00100836
	537	0.000968579	0.00114336	0.0010414	0.00107053	0.000990427	0.00112151	0.00105597	0.000990427
	538	0.000748342	0.000883381	0.000804608	0.000827115	0.000765222	0.000866501	0.000815862	0.000765222
	539	0.000741837	0.000875703	0.000797615	0.000819926	0.000758571	0.00085897	0.00080877	0.000758571
	540	0.000976388	0.00115258	0.0010498	0.00107917	0.000998412	0.00113055	0.00106448	0.000998412
	541	0.000833971	0.000984462	0.000896676	0.000921758	0.000852783	0.000965651	0.000909217	0.000852783
	542	0.000759328	0.00089635	0.000816421	0.000839258	0.000776456	0.000879222	0.000827839	0.000776456
	543	0.000699856	0.000826146	0.000752477	0.000773525	0.000715643	0.00081036	0.000763001	0.000715643
	544	0.000663708	0.000783474	0.00071361	0.000733572	0.000678679	0.000768504	0.000723591	0.000678679
	545	0.000432872	0.000510984	0.000465419	0.000478437	0.000442636	0.00050122	0.000471928	0.000442636
	546	0.000216436	0.000255492	0.000232709	0.000239219	0.000221318	0.00025061	0.000235964	0.000221318
	547	0.000108218	0.000127746	0.000116355	0.000119609	0.000110659	0.000125305	0.000117982	0.000110659
	548	5.4109e-05	6.3873e-05	5.81773e-05	5.98047e-05	5.53295e-05	6.26525e-05	5.8991e-05	5.53295e-05
	549	0	0	0	0	0	0	0	0
	550	0	0	0	0	0	0	0	0
	551	0	0	0	0	0	0	0	0
	552	0	0	0	0	0	0	0	0
	553	0	0	0	0	0	0	0	0
	554	0	0	0	0	0	0	0	0
	555	0	0	0	0	0	0	0	0
	556	0	0	0	0	0	0	0	0
	557	0	0	0	0	0	0	0	0
	558	0	0	0	0	0	0	0	0
	559	0	0	0	0	0	0	0	0
	560	0	0	0	0	0	0	0	0
	561	0	0	0	0	0	0	0	0
	562	0	0	0	0	0	0	0	0
	563	0	0	0	0	0	0	0	0
	564	0	0	0	0	0	0	0	0
	565	0	0	0	0	0	0	0	0
	566	0	0	0	0	0	0	0	0
	567	0	0	0	0	0	0	0	0
	568	0	0	0	0	0	0	0	0
	569	0	0	0	0	0	0	0	0
	570	0.00142221	2.90247e-05	0.00143712	1.49046e-05	0.000711498	0.000740522	0.000725618	0
	571	0.00160287	3.27116e-05	0.00161967	1.67979e-05	0.000801877	0.000834589	0.000817791	0
	572	0.00308942	6.30493e-05	0.00312179	3.23767e-05	0.00154556	0.00160861	0.00157623	0
	573	0.00292846	5.97645e-05	0.00295915	3.06899e-05	0.00146504	0.0015248	0.00149411	0
	574	0.00185138	3.77833e-05	0.00187078	1.94022e-05	0.000926201	0.000963984	0.000944582	0
	575	0.00406563	8.29721e-05	0.00410824	4.26073e-05	0.00203394	0.00211691	0.0020743	0
	576	0.00464037	9.47015e-05	0.00468901	4.86305e-05	0.00232147	0.00241617	0.00236754	0
	577	0.004538	9.26123e-05	0.00458556	4.75577e-05	0.00227025	0.00236286	0.00231531	0
	578	0.00491898	0.000100387	0.00497053	5.15502e-05	0.00246085	0.00256123	0.00250968	0
	579	0.00596012	0.000121635	0.00602258	6.24613e-05	0.0029817	0.00310334	0.00304088	0
	580	0.00724082	0.000147772	0.0073167	7.58828e-05	0.00362241	0.00377018	0.00369429	0
	581	0.010683	0.000218021	0.010795	0.000111957	0.00534446	0.00556248	0.00545053	0
	582	0.0137168	0.000279936	0.0138606	0.000143751	0.00686221	0.00714214	0.00699839	0
	583	0.0164469	0.000335652	0.0166193	0.000172362	0.00822801	0.00856366	0.0083913	0
	584	0.0194177	0.00039628	0.0196212	0.000203495	0.00971421	0.0101105	0.00990699	0
	585	0.022467	0.000458511	0.0227025	0.000235452	0.0112397	0.0116982	0.0114628	0
	586	0.0248218	0.000506568	0.025082	0.00026013	0.0124178	0.0129243	0.0126642	0
	587	0.0258227	0.000526994	0.0260933	0.000270618	0.0129185	0.0134455	0.0131748	0
	588	0.0274195	0.000559581	0.0277068	0.000287352	0.0137173	0.0142769	0.0139895	0
	589	0.0289249	0.000590304	0.029228	0.000303129	0.0144704	0.0150607	0.0147576	0
	590	0.0326084	0.000665477	0.0329501	0.000341731	0.0163132	0.0169787	0.0166369	0
	591	0.0369382	0.00075384	0.0373253	0.000387107	0.0184793	0.0192331	0.018846	0
	592	0.0430318	0.0008782	0.0434828	0.000450968	0.0215278	0.022406	0.021955	0
	593	0.0487628	0.000995159	0.0492738	0.000511028	0.0243948	0.02539	0.024879	0
	594	0.0558155	0.00113909	0.0564004	0.000584939	0.0279231	0.0290622	0.0284773	0
	595	0.0609806	0.0012445	0.0616197	0.000639069	0.0305071	0.0317516	0.0311125	0
	596	0.0678438	0.00138457	0.0685548	0.000710994	0.0339406	0.0353252	0.0346142	0
	597	0.0769358	0.00157012	0.0777421	0.000806277	0.0384891	0.0400592	0.039253	0
	598	0.087515	0.00178602	0.0884321	0.000917145	0.0437816	0.0455676	0.0446505	0
	599	0.101022	0.00206167	0.10208	0.00105869	0.0505387	0.0526003	0.0515416	0
	600	0.114299	0.00233263	0.115496	0.00119783	0.0571808	0.0595135	0.0583156	0
	601	0.128998	0.00263262	0.13035	0.00135188	0.0645347	0.0671673	0.0658154	0
	602	0.139749	0.00285201	0.141213	0.00146455	0.0699129	0.0727649	0.0713003	0
	603	0.158825	0.00324132	0.160489	0.00166446	0.0794562	0.0826976	0.0810331	0
	604	0.177349	0.00361937	0.179208	0.0018586	0.0887235	0.0923429	0.0904843	0
	605	0.202395	0.0041305	0.204516	0.00212107	0.101253	0.105384	0.103263	0
	606	0.225294	0.00459783	0.227655	0.00236105	0.112709	0.117307	0.114946	0
	607	0.257924	0.00526375	0.260627	0.00270301	0.129033	0.134297	0.131594	0
	608	0.292564	0.00597069	0.29563	0.00306603	0.146363	0.152333	0.149267	0
	609	0.329597	0.00672648	0.333051	0.00345414	0.16489	0.171616	0.168162	0
	610	0.369515	0.00754111	0.373387	0.00387246	0.184859	0.1924	0.188528	0
	611	0.421869	0.00860957	0.42629	0.00442113	0.211051	0.21966	0.215239	0
	612	0.478313	0.00976149	0.483326	0.00501266	0.239288	0.24905	0.244037	0
	613	0.536351	0.0109459	0.541972	0.00562089	0.268323	0.279269	0.273649	0
	614	0.6065	0.0123776	0.612856	0.00635604	0.303417	0.315795	0.309439	0
	615	0.682396	0.0139264	0.689547	0.00715142	0.341386	0.355313	0.348161	0
	616	0.764572	0.0156035	0.772585	0.00801261	0.382497	0.3981	0.390088	0
	617	0.856967	0.0174891	0.865948	0.0089809	0.42872	0.446209	0.437228	0
	618	0.955195	0.0194938	0.965205	0.0100103	0.477861	0.497355	0.487344	0
	619	1.05958	0.0216242	1.07069	0.0111043	0.530084	0.551708	0.540604	0
	620	1.17167	0.0239116	1.18395	0.0122789	0.586157	0.610068	0.597789	0
	621	1.29289	0.0263855	1.30644	0.0135493	0.646802	0.673187	0.659638	0
	622	1.41247	0.0288259	1.42727	0.0148025	0.706624	0.73545	0.720647	0
	623	1.54432	0.0315167	1.5605	0.0161843	0.772585	0.804102	0.787918	0
	624	1.68262	0.0343393	1.70026	0.0176337	0.841776	0.876116	0.858482	0
	625	1.83198	0.0373873	1.85118	0.0191989	0.916494	0.953881	0.934682	0
	626	1.99646	0.040744	2.01738	0.0209226	0.998779	1.03952	1.0186	0
	627	2.15851	0.0440512	2.18113	0.0226209	1.07985	1.1239	1.10128	0
	628	2.31299	0.0472039	2.33723	0.0242398	1.15713	1.20434	1.1801	0
	629	2.45292	0.0500597	2.47863	0.0257063	1.22714	1.2772	1.25149	0
	630	2.5538	0.0521183	2.58056	0.0267635	1.2776	1.32972	1.30296	0
	631	2.59259	0.05291	2.61976	0.02717	1.29701	1.34992	1.32275	0
	632	2.57851	0.0526227	2.60553	0.0270224	1.28997	1.34259	1.31557	0
	633	2.48675	0.0507501	2.51281	0.0260609	1.24406	1.29481	1.26875	0
	634	2.31982	0.0473432	2.34413	0.0243114	1.16055	1.20789	1.18358	0
	635	2.08765	0.0426051	2.10953	0.0218783	1.0444	1.08701	1.06513	0
	636	1.83669	0.0374836	1.85594	0.0192483	0.918854	0.956337	0.937089	0
	637	1.57384	0.0321191	1.59033	0.0164936	0.787353	0.819472	0.802978	0
	638	1.31542	0.0268452	1.3292	0.0137854	0.658071	0.684916	0.671131	0
	639	1.09155	0.0222766	1.10299	0.0114393	0.546078	0.568354	0.556915	0
	640	0.915069	0.0186749	0.924659	0.0095898	0.457787	0.476462	0.466872	0
	641	0.753166	0.0153707	0.761059	0.00789308	0.376791	0.392162	0.384268	0
	642	0.621493	0.0126835	0.628006	0.00651316	0.310918	0.323601	0.317088	0
	643	0.522618	0.0106657	0.528095	0.00547697	0.261453	0.272119	0.266642	0
	644	0.435607	0.00888995	0.440173	0.00456511	0.217924	0.226814	0.222249	0
	645	0.36257	0.0073994	0.36637	0.00379969	0.181385	0.188785	0.184985	0
	646	0.296169	0.00604426	0.299272	0.00310381	0.148166	0.15421	0.151106	0
	647	0.242291	0.00494472	0.244831	0.00253918	0.121213	0.126157	0.123618	0
	648	0.196264	0.00400539	0.198321	0.00205682	0.0981862	0.102192	0.100135	0
	649	0.161377	0.00329341	0.163068	0.00169121	0.080733	0.0840264	0.0823352	0
	650	0.132193	0.00269781	0.133578	0.00138536	0.0661329	0.0688307	0.0674454	0
	651	0.110579	0.00225672	0.111738	0.00115886	0.0553202	0.057577	0.0564181	0
	652	0.0923337	0.00188436	0.0933014	0.000967645	0.0461923	0.0480767	0.0471091	0
	653	0.08131	0.00165939	0.0821622	0.000852119	0.0406774	0.0423368	0.0414847	0
	654	0.0685524	0.00139903	0.0692708	0.00071842	0.0342951	0.0356941	0.0349757	0
	655	0.0590988	0.0012061	0.0597181	0.000619348	0.0295657	0.0307718	0.0301524	0
	656	0.049184	0.00100376	0.0496995	0.000515442	0.0246056	0.0256093	0.0250939	0
	657	0.0390636	0.000797216	0.039473	0.000409381	0.0195426	0.0203398	0.0199304	0
	658	0.0298479	0.000609141	0.0301607	0.000312802	0.0149322	0.0155413	0.0152285	0
	659	0.0240041	0.00048988	0.0242557	0.00025156	0.0120087	0.0124986	0.012247	0
	660	0.0204743	0.000417843	0.0206889	0.000214568	0.0102428	0.0106606	0.0104461	0
	661	0.0209788	0.000428138	0.0211986	0.000219855	0.0104952	0.0109233	0.0107034	0
	662	0.0207546	0.000423563	0.0209721	0.000217505	0.010383	0.0108066	0.0105891	0
	663	0.01774	0.00036204	0.0179259	0.000185913	0.00887488	0.00923692	0.00905101	0
	664	0.00382026	7.79645e-05	0.0038603	4.00358e-05	0.00191118	0.00198915	0.00194911	0
	665	0.00191013	3.89823e-05	0.00193015	2.00179e-05	0.000955592	0.000994574	0.000974556	0
	666	0.000955065	1.94911e-05	0.000965074	1.0009e-05	0.000477796	0.000497287	0.000487278	0
	667	0	0	0	0	0	0	0	0
	668	0	0	0	0	0	0	0	0
	669	0	0	0	0	0	0	0	0
	670	0	0	0	0	0	0	0	0
	671	0	0	0	0	0	0	0	0
	672	0	0	0	0	0	0	0	0
	673	0	0	0	0	0	0	0	0
	674	0	0	0	0	0	0	0	0
	675	0	0	0	0	0	0	0	0
	676	0	0	0	0	0	0	0	0
	677	0	0	0	0	0	0	0	0
	678	0	0	0	0	0	0	0	0
	679	0	0	0	0	0	0	0	0
	680	0	0	0	0	0	0	0	0
	681	0	0	0	0	0	0	0	0
	682	0	0	0	0	0	0	0	0
	683	0	0	0	0	0	0	0	0
	684	0	0	0	0	0	0	0	0
	685	0	0	0	0	0	0	0	0
	686	0	0	0	0	0	0	0	0
	687	0	0	0	0	0	0	0	0
	688	0	0	0	0	0	0	0	0
	689	0	0	0	0	0	0	0	0
	690	0	0	0	0	0	0	0	0
	691	0	0	0	0	0	0	0	0
	692	0	0	0	0	0	0	0	0
	693	0	0	0	0	0	0	0	0
	694	0	0	0	0	0	0	0	0
	695	0	0	0	0	0	0	0	0
	696	0	0	0	0	0	0	0	0
	697	0	0	0	0	0	0	0	0
	698	0	0	0	0	0	0	0	0
	699	0	0	0	0	0	0	0	0
	700	0	0	0	0	0	0	0	0
	701	0	0	0	0	0	0	0	0
	702	0	0	0	0	0	0	0	0
	703	0	0	0	0	0	0	0	0
	704	0	0	0	0	0	0	0	0
	705	0	0	0	0	0	0	0	0
	706	0	0	0	0	0	0	0	0
	707	0	0	0	0	0	0	0	0
	708	0	0	0	0	0	0	0	0
	709	0	0	0	0	0	0	0	0
	710	0	0	0	0	0	0	0	0
	711	0	0	0	0	0	0	0	0
	712	0	0	0	0	0	0	0	0
	713	0	0	0	0	0	0	0	0
	714	0	0	0	0	0	0	0	0
	715	0	0	0	0	0	0	0	0
	716	0	0	0	0	0	0	0	0
	717	0	0	0	0	0	0	0	0
	718	0	0	0	0	0	0	0	0
	719	0	0	0	0	0	0	0	0
	720	0	0	0	0	0	0	0	0
	721	0	0	0	0	0	0	0	0
	722	0	0	0	0	0	0	0	0
	723	0	0	0	0	0	0	0	0
	724	0	0	0	0	0	0	0	0
	725	0	0	0	0	0	0	0	0
	726	0	0	0	0	0	0	0	0
	727	0	0	0	0	0	0	0	0
	728	0	0	0	0	0	0	0	0
	729	0	0	0	0	0	0	0	0
	730	0	0	0	0	0	0	0	0
	731	0	0	0	0	0	0	0	0
	732	0	0	0	0	0	0	0	0
	733	0	0	0	0	0	0	0	0
	734	0	0	0	0	0	0	0	0
	735	0	0	0	0	0	0	0	0
	736	0	0	0	0	0	0	0	0
	737	0	0	0	0	0	0	0	0
	738	0	0	0	0	0	0	0	0
	739	0	0	0	0	0	0	0	0
	740	0	0	0	0	0	0	0	0

## Sheet: Fig2B-E
	Fig 2B: Opn1mwR preference to bright vs. dim for L and/or S-opsin isolating comparisons									Fig 2C: Cnga3-/- preference to bright vs. dim for L and/or S-opsin isolating comparisons
			Bright preference									Bright preference
		MOUSE	L	L+S	S						MOUSE	L	L+S	S
		R7	-0.324741	-0.496593	0.315852						C1	-0.165333	-0.148444	-0.231704
		R8	-0.214104	-0.050963	0.0678519						C2	-0.24573	-0.27437	-0.140148
		R9	0.338074	0.271111	0.482667						C3	-0.220444	-0.107259	-0.0577778
		R10	-0.573333	-0.408296	0.627259						C4	0.28	0.167704	0.359704
		R11	-0.404444	0.232593	0.12237						C5	0.104296	-0.0711111	-0.0942222
		R12	-0.555798	0.0198519	0.353481						C6	-0.263407	0.472593	-0.127407
		R13	-0.546963	-0.0743704	0.285037						C7	-0.494222	0.0841481	-0.463704
											C8	-0.153481	-0.00622222	0.41363
											C9	-0.103407	0.403556	0.327407
											C10	-0.155852	-0.388444	-0.293333
											C11	0.351111	0.261037	0.202963
											C12	-0.215407	0.0331852	-0.187852
											C13	0.0082963	-0.316022	-0.576593
			L	L+S	S							L	L+S	S
		MEAN	-0.325901	-0.072381	0.322074						MEAN	-0.0979678	0.00848837	-0.066849
		SEM	0.121741	0.110492	0.0733283						SEM	0.0641886	0.0740056	0.0862822
	Fig 2D: Opn1mwR preference to bright vs. dim for L and S-opsin isolating comparisons										Fig 2E: Opn1mwR preference to L-cone bright vs. dim as a function of difference in S-cone irradiance
			Log D irrad (L cone)				Log D irrad (S cone)					Log D irrad (S cone)
		MOUSE	-0.69897	0.255273	0.954243		-0.69897	0.255273	0.954243		MOUSE	0.69897	0	-0.25527
		R14	-0.208296	0.164741	-0.317037		-0.506074	-0.317333	-0.0761481		R14	0.253926	-0.317037	-0.145481
		R15	0.0788148	-0.0764444	-0.189037		0.0136296	0.297185	0.223704		R15	0.0447407	-0.189037	-0.223111
		R16	0.0877037	-0.0583704	0.18963		-0.146667	-0.28563	0.194074		R16	-0.0468148	0.18963	-0.412444
		R17	0.105185	-0.0228148	-0.428148		-0.309037	0.0912593	0.0767407		R17	0.403852	-0.428148	-0.262815
		R19	0.0222222	-0.431111	-0.125037		0.00474074	-0.103111	-0.069037		R19	0.271407	-0.125037	-0.160889
		R20	0.267852	-0.336	-0.462815		0.11763	0.317037	0.112593		R20	-0.0853333	-0.462815	-0.257185
		R21	-0.238519	-0.0133333	-0.183704		-0.264296	0.137778	0.158815		R21	0.037037	-0.183704	-0.103704
		R22	0.0826667	-0.188741	0.0364444		-0.133926	-0.311407	0.029037		R22	-0.210074	0.0364444	-0.218074
			-0.69897	0.255273	0.954243		-0.69897	0.255273	0.954243
		MEAN	0.0247037	-0.120259	-0.184963		-0.153	-0.0217778	0.0812222		MEAN	0.0835926	-0.184963	-0.222963
		SEM	0.0596771	0.0675815	0.0786873		0.0716748	0.0947025	0.0401177		SEM	0.0734741	0.0786873	0.0334786

## Sheet: Fig 3C,D,G,H
	Fig 3C: Opn1mwR mean activity (counts/10s) as a function of reference irradiance								Fig 3D: Opn1mwR activity (% dark) as a function of difference in irradiance from reference
	STIMULUS	dark	Spectra 1-	Spectra 1	Spectra 1+				STIMULUS	Spectra 1	Spectra 1+	Spectra 2	Spectra 3	Spectra 4	Spectra 5	Spectra 6
	D log irradiance (S)	~	-0.8	0	1				D log irradiance (S)	0	1	1	1	0	0.5	0
	D log irradiance (L)	~	-0.8	0	1				D log irradiance (L)	0	1	1	0	1	0	-0.2
	D log irradiance (mel/rod)	~	-0.8	0	1				D log irradiance (mel/rod)	0	1	0	0	0	0	0
	MOUSE	counts/10s	counts/10s	counts/10s	counts/10s				MOUSE	% dark activity	% dark activity	% dark activity	% dark activity	% dark activity	% dark activity	% dark activity
	R23	12.8054	8.0703	4.66551	4.4223				R23	36.4341	34.5348	42.1468	43.8168	33.3334	30.5102	26.5015
	R24	14.9937	11.3939	4.79404	5.53715				R24	31.9736	36.9298	44.3017	62.5717	23.9732	38.4392	34.9971
	R25	11.8928	9.11582	7.21972	6.6431				R25	60.7068	55.8583	56.3253	57.0285	37.587	47.382	44.3218
	R26	13.5643	7.36785	5.82859	4.18983				R26	42.9701	30.8887	58.7815	48.9923	35.4327	27.165	41.1801
	R27	18.6551	11.2798	7.13604	6.49081				R27	38.2524	34.7937	55.9094	52.5904	36.7977	40.7115	44.8794
	R28	15.8764	8.84688	5.36281	3.50168				R28	33.7784	22.0558	36.9694	56.3244	42.1863	32.9729	26.9458
	R29	26.6038	14.447	10.8424	7.69459				R29	40.755	28.9229	34.0617	44.4967	37.784	37.782	37.3172
	R30	29.0014	19.3631	14.7118	9.11278				R30	50.7278	31.4219	45.0808	62.3345	44.1985	50.0516	61.0496
	R31	10.906	8.15546	6.20502	5.2853				R31	56.8952	48.4622	45.2286	55.1469	41.4654	47.9564	44.6195
	R32	25.6362	14.0786	8.75592	3.97284				R32	34.1546	15.497	32.5948	38.3296	34.3059	35.59	39.3378
	R33	23.5912	11.3416	6.79279	4.33291				R33	28.7938	18.3667	27.6379	31.4714	31.1523	34.1643	22.6219
	R34	20.8141	11.0192	5.05039	4.19887				R34	24.2643	20.1732	23.3967	35.9905	29.8073	25.981	36.3349
	MEAN	18.695	11.2066	7.28041	5.44851				MEAN	39.9755	31.4921	41.8695	49.0911	35.6687	37.3922	38.3422
	SEM	1.81536	0.98931	0.849627	0.495671				SEM	3.21567	3.46374	3.29654	2.97487	1.64495	2.30168	2.98487
	Fig 3G: Cnga3-/- mean activity (counts/10s) as a function of reference irradiance								Fig 3H: Cnga3-/- activity (% dark) as a function of difference in irradiance from reference
	STIMULUS	dark	Spectra 1-	Spectra 1	Spectra 1+				STIMULUS	Spectra 1	Spectra 1+	Spectra 2	Spectra 3	Spectra 4	Spectra 5	Spectra 6
	D log irradiance (S)	~	-0.8	0	1				D log irradiance (S)	0	1	1	1	0	0.5	0
	D log irradiance (L)	~	-0.8	0	1				D log irradiance (L)	0	1	1	0	1	0	-0.2
	D log irradiance (mel/rod)	~	-0.8	0	1				D log irradiance (mel/rod)	0	1	0	0	0	0	0
	MOUSE	counts/10s	counts/10s	counts/10s	counts/10s				MOUSE	% dark activity	% dark activity	% dark activity	% dark activity	% dark activity	% dark activity	% dark activity
	C14	18.5371	12.984	9.00289	5.66289				C14	48.5668	30.5489	46.8206	40.8835	34.3315	52.7241	56.4933
	C15	12.3618	11.2608	5.82328	5.76999				C15	47.1071	46.676	59.2896	39.8598	61.1094	48.6807	55.2604
	C16	11.0882	8.15949	3.84189	2.92641				C16	34.6484	26.3921	39.7034	33.3546	30.284	39.9664	36.2841
	C17	16.688	14.4618	10.2733	7.25127				C17	61.5611	43.4519	61.8767	52.1292	68.823	72.0713	76.8447
	C18	13.7477	10.2805	5.17557	4.41925				C18	37.6468	32.1454	42.7501	34.9138	43.225	53.0906	41.9814
	C19	17.9897	14.8663	6.07975	6.91497				C19	33.7957	38.4385	46.4838	35.4633	44.9575	49.7041	59.3406
	C20	8.9055	5.62351	3.58305	3.64028				C20	40.2342	40.8768	47.5212	50.528	43.7924	47.4251	44.2794
	C21	10.7266	8.52299	6.63946	4.67009				C21	61.897	43.5374	45.7319	50.4505	52.4775	59.0704	41.5385
	C22	11.6199	6.63277	3.17697	2.62422				C22	27.3408	22.5838	31.7539	27.7707	34.0686	34.7957	28.2057
	C23	13.9219	12.7742	9.27245	6.8841				C23	66.6034	49.448	82.2862	58.1364	69.2214	65.8212	58.1284
	C24	10.8198	8.40278	5.50052	3.18824				C24	50.8374	29.4666	36.9329	49.0389	52.9408	51.4239	33.1533
	C25	12.9306	10.3445	6.34863	5.99237				C25	49.0978	46.3426	45.1542	38.7879	41.0817	34.1017	52.536
	MEAN	13.2781	10.3595	6.22648	4.99534				MEAN	46.6114	37.4923	48.8587	42.6097	48.0261	50.7396	48.6705
	SEM	0.88033	0.86619	0.659074	0.475327				SEM	3.57249	2.57715	3.87952	2.66644	3.78658	3.28589	3.93562

## Sheet: Fig 3E
	Fig 3E: Opn1mwR activity supression, Spectra 1														Fig 3E: Opn1mwR activity supression, Spectra 1+														Fig 3E: Opn1mwR activity supression, Spectra 2														Fig 3E: Opn1mwR activity supression, Spectra 3
	MOUSE	R23	R24	R25	R26	R27	R28	R29	R30	R31	R32	R33	R34		MOUSE	R23	R24	R25	R26	R27	R28	R29	R30	R31	R32	R33	R34		MOUSE	R23	R24	R25	R26	R27	R28	R29	R30	R31	R32	R33	R34		MOUSE	R23	R24	R25	R26	R27	R28
	Time (min)	activity (% max)	activity (% max)	activity (% max)	activity (% max)	activity (% max)	activity (% max)	activity (% max)	activity (% max)	activity (% max)	activity (% max)	activity (% max)	activity (% max)		Time (min)	activity (% max)	activity (% max)	activity (% max)	activity (% max)	activity (% max)	activity (% max)	activity (% max)	activity (% max)	activity (% max)	activity (% max)	activity (% max)	activity (% max)		Time (min)	activity (% max)	activity (% max)	activity (% max)	activity (% max)	activity (% max)	activity (% max)	activity (% max)	activity (% max)	activity (% max)	activity (% max)	activity (% max)	activity (% max)		Time (min)	activity (% max)	activity (% max)	activity (% max)	activity (% max)	activity (% max)	activity (% max)
	-165	0.181303	0.166855	0.216335	0.158542	0.256008	0.148045	0.399728	0.350779	0.142801	0.276659	0.321776	0.356227		-165	0.201514	0.206451	0.180174	0.129257	0.262185	0.18874	0.278018	0.263459	0.153469	0.289351	0.358123	0.204787		-165	0.149194	0.193477	0.197403	0.20746	0.186797	0.202428	0.100622	0.17998	0.155792	0.202074	0.224536	0.247149		-165	0.226401	0.205086	0.237649	0.151562	0.192897	0.286266
	-155	0.241721	0.257138	0.187224	0.215475	0.312775	0.220481	0.412578	0.444693	0.142032	0.303319	0.337964	0.304127		-155	0.206504	0.181633	0.22063	0.233591	0.284002	0.20792	0.226451	0.359225	0.156168	0.346951	0.357839	0.295258		-155	0.156217	0.291745	0.188148	0.249914	0.225508	0.237922	0.22079	0.263105	0.15126	0.217077	0.261909	0.347434		-155	0.262708	0.201101	0.203903	0.248018	0.254541	0.347285
	-145	0.285629	0.265845	0.212299	0.201789	0.296447	0.239178	0.416684	0.449202	0.14573	0.349389	0.410915	0.409949		-145	0.238118	0.176566	0.225687	0.20858	0.319135	0.237825	0.258199	0.374932	0.236338	0.335219	0.432396	0.302341		-145	0.182691	0.257263	0.174582	0.251069	0.242509	0.280839	0.242332	0.294791	0.167474	0.218441	0.207645	0.311209		-145	0.20971	0.298977	0.152879	0.203134	0.27596	0.338685
	-135	0.207298	0.188347	0.153721	0.217888	0.323538	0.337751	0.459067	0.505899	0.154172	0.347141	0.448382	0.38831		-135	0.208091	0.159591	0.236709	0.327685	0.353244	0.225876	0.284456	0.386307	0.192687	0.366375	0.328702	0.268247		-135	0.312417	0.196332	0.16215	0.304537	0.201566	0.325915	0.240648	0.352932	0.163874	0.206582	0.23265	0.335804		-135	0.3106	0.312673	0.125016	0.225455	0.244924	0.338444
	-125	0.226699	0.208569	0.224455	0.309018	0.437164	0.265154	0.445997	0.455468	0.195959	0.315215	0.361269	0.358133		-125	0.239275	0.21304	0.177289	0.313776	0.328247	0.317621	0.347953	0.418142	0.210504	0.36568	0.372867	0.309694		-125	0.302105	0.317332	0.134498	0.282784	0.229177	0.304158	0.252047	0.365818	0.208344	0.226245	0.299025	0.293232		-125	0.223096	0.280717	0.139782	0.241071	0.216365	0.346141
	-115	0.221956	0.226264	0.192411	0.253137	0.380993	0.293368	0.458459	0.51241	0.156021	0.378157	0.334967	0.373319		-115	0.24453	0.29322	0.190985	0.293471	0.361515	0.30667	0.382176	0.472782	0.137762	0.402834	0.367439	0.346564		-115	0.240564	0.299824	0.209463	0.27832	0.32123	0.33482	0.307189	0.435893	0.176473	0.305428	0.321708	0.322704		-115	0.149921	0.271477	0.210597	0.340492	0.281999	0.262239
	-105	0.294437	0.279917	0.233354	0.267926	0.356699	0.297942	0.444702	0.408389	0.192098	0.328021	0.373906	0.366507		-105	0.225492	0.360426	0.195556	0.311897	0.353871	0.28501	0.349637	0.410269	0.11641	0.340839	0.411793	0.359469		-105	0.252396	0.177444	0.169946	0.329306	0.326061	0.363405	0.279184	0.402722	0.117359	0.265445	0.312378	0.328046		-105	0.118076	0.262487	0.18361	0.264306	0.275624	0.242785
	-95	0.255073	0.240572	0.286745	0.34163	0.452865	0.249775	0.421917	0.393949	0.20715	0.329549	0.338153	0.274415		-95	0.276953	0.267178	0.128712	0.248225	0.294566	0.257907	0.419236	0.36808	0.0795812	0.30928	0.392026	0.34973		-95	0.241175	0.241403	0.16685	0.271339	0.311674	0.372552	0.305622	0.459391	0.136109	0.238937	0.256683	0.314736		-95	0.144302	0.247474	0.190547	0.223852	0.272367	0.238614
	-85	0.159473	0.192191	0.154402	0.158749	0.291096	0.175325	0.243731	0.256089	0.13125	0.16617	0.252606	0.134334		-85	0.104574	0.10026	0.0849326	0.129292	0.155409	0.153086	0.158277	0.230792	0.0899215	0.149197	0.198693	0.135054		-85	0.151243	0.122521	0.140625	0.197101	0.288191	0.207743	0.172124	0.293824	0.113809	0.164579	0.161252	0.0984394		-85	0.0977657	0.186418	0.114189	0.12238	0.161708	0.180173
	-75	0.0684658	0.10139	0.16933	0.0966802	0.193264	0.117254	0.149003	0.254591	0.152863	0.11515	0.159038	0.142197		-75	0.0516922	0.104418	0.0687727	0.0654819	0.0873135	0.077815	0.12829	0.222115	0.100311	0.0616918	0.129847	0.0615096		-75	0.114126	0.121643	0.181308	0.155492	0.194258	0.0855772	0.204262	0.303577	0.0907559	0.13187	0.121382	0.106227		-75	0.153077	0.164941	0.122666	0.131843	0.146909	0.0769293
	-65	0.042818	0.0543424	0.135536	0.0361107	0.0824364	0.0570407	0.15035	0.264753	0.153158	0.112838	0.0943913	0.112245		-65	0.0743489	0.0704851	0.0953871	0.0522097	0.0499327	0.0373293	0.145894	0.197458	0.100769	0.0445923	0.0485661	0.0602791		-65	0.0753404	0.163372	0.119927	0.11059	0.177669	0.0438837	0.156373	0.178713	0.0926702	0.0944888	0.0957145	0.111089		-65	0.107185	0.158101	0.105226	0.0672745	0.156464	0.0845465
	-55	0.0277466	0.0467495	0.112682	0.0744105	0.0229636	0.0330295	0.142098	0.17178	0.0967932	0.132741	0.0423958	0.0653812		-55	0.0501884	0.0790192	0.0951763	0.0160818	0.0232693	0.0601649	0.137137	0.123297	0.120386	0.0280486	0.0240873	0.065111		-55	0.0560715	0.118788	0.0596311	0.0936121	0.116362	0.04208	0.105155	0.139726	0.0748364	0.0658593	0.104707	0.045018		-55	0.081174	0.119352	0.0653689	0.0879413	0.147184	0.111859
	-45	0.0302915	0.0730108	0.128323	0.144943	0.0506207	0.070697	0.128187	0.144385	0.0650851	0.112788	0.021846	0.0440426		-45	0.0826778	0.0888711	0.0943659	0.0260101	0.128837	0.05229	0.0860233	0.0642573	0.0705497	0.0278592	0.0184975	0.0503301		-45	0.0873876	0.132358	0.067087	0.144374	0.11228	0.049971	0.0795984	0.125967	0.0818063	0.0932638	0.0690484	0.00367647		-45	0.0596245	0.104794	0.0923561	0.0604661	0.139432	0.115096
	-35	0.0379759	0.0472201	0.043374	0.112745	0.0165576	0.06126	0.124845	0.168456	0.0448789	0.078728	0.0282323	0.0381303		-35	0.0595584	0.0752698	0.104237	0.0727386	0.182868	0.0226424	0.057772	0.0273267	0.0378436	0.0270509	0.00203878	0.0129052		-35	0.0442557	0.0488046	0.0505867	0.098921	0.111317	0.0661556	0.0565026	0.124564	0.107673	0.0862422	0.043827	0.0129952		-35	0.0656068	0.131134	0.122747	0.140099	0.144126	0.120201
	-25	0.0897177	0.0192489	0.038868	0.0913369	0.0419979	0.0649317	0.110894	0.158239	0.0604385	0.108027	0.0465138	0.087515		-25	0.0820498	0.0400195	0.13171	0.0895098	0.120627	0.0119653	0.0821891	0.0546671	0.0961715	0.0608077	0.014906	0.0144508		-25	0.0828265	0.0379487	0.114821	0.0872346	0.180972	0.0706487	0.0878238	0.0971556	0.0489038	0.0726157	0.0533593	0.0384604		-25	0.0664001	0.110269	0.0705556	0.121535	0.110277	0.182975
	-15	0.115729	0.0618725	0.118241	0.0955426	0.113778	0.0930173	0.0757642	0.170486	0.0753599	0.0611866	0.0566672	0.0333433		-15	0.0730434	0.0765876	0.0956302	0.0858556	0.0705724	0.0231577	0.0398316	0.0799095	0.0298266	0.0277455	0.0317428	0.0884454		-15	0.0718039	0.0982524	0.0987908	0.141978	0.0853718	0.134872	0.0937047	0.115314	0.0241165	0.0893489	0.0377376	0.128286		-15	0.073126	0.185523	0.12077	0.145736	0.127125	0.201188
	-5	0.089536	0.0510166	0.107219	0.0531922	0.125978	0.0732253	0.100311	0.155542	0.104663	0.0744595	0.101669	0.0113595		-5	0.0477922	0.112967	0.159427	0.0823394	0.0370444	0.0435133	0.0370207	0.085631	0.0992474	0.0225551	0.0430979	0.0696729		-5	0.0841816	0.0543737	0.104675	0.154388	0.10618	0.109154	0.0695855	0.168456	0.0643325	0.122222	0.0803899	0.095003		-5	0.096956	0.109297	0.134109	0.112624	0.162625	0.169576
	5	0.188111	0.169271	0.243873	0.110883	0.202315	0.176308	0.190104	0.242412	0.170517	0.223265	0.214517	0.103061		5	0.0766625	0.1656	0.218361	0.14627	0.129159	0.155662	0.126244	0.147981	0.139496	0.127475	0.148061	0.16292		5	0.16524	0.168188	0.237406	0.22087	0.187699	0.241771	0.125518	0.162203	0.195223	0.153276	0.104842	0.147614		5	0.229607	0.180911	0.191682	0.201134	0.257721	0.165325
	15	0.198886	0.183217	0.191196	0.128999	0.261803	0.209965	0.240311	0.303809	0.125425	0.278011	0.368776	0.253376		15	0.149194	0.19365	0.208587	0.207529	0.187087	0.197871	0.131645	0.185457	0.157461	0.209563	0.208482	0.255237		15	0.226401	0.223833	0.210986	0.156336	0.217863	0.285365	0.153614	0.232931	0.0827552	0.228481	0.179426	0.167152		15	0.220997	0.163655	0.173642	0.237383	0.169979	0.178739
	25	0.206141	0.166839	0.244343	0.233849	0.283987	0.20792	0.236282	0.407898	0.107804	0.317337	0.355854	0.334304		25	0.156267	0.297424	0.199867	0.249776	0.225737	0.246489	0.231982	0.217183	0.146957	0.211659	0.233123	0.332503		25	0.262609	0.199015	0.171502	0.25817	0.255351	0.34028	0.199508	0.30592	0.173282	0.18942	0.268714	0.217437		25	0.185864	0.166635	0.185312	0.25243	0.199165	0.197694
	35	0.238085	0.183311	0.255316	0.20858	0.320144	0.237825	0.310415	0.447104	0.219486	0.31985	0.444656	0.312005		35	0.183088	0.284388	0.152214	0.251586	0.2415	0.281161	0.215104	0.242835	0.170059	0.253422	0.189134	0.265456		35	0.209248	0.266645	0.172783	0.218578	0.304902	0.338363	0.234171	0.368557	0.228763	0.251427	0.267174	0.257278		35	0.237622	0.187186	0.21828	0.215337	0.197866	0.23235
	45	0.207959	0.197823	0.23713	0.328151	0.329853	0.225876	0.318523	0.436097	0.190723	0.378094	0.339247	0.26289		45	0.332678	0.207549	0.161307	0.304071	0.196199	0.325915	0.244728	0.299409	0.183671	0.255178	0.242277	0.289421		45	0.290455	0.267868	0.13539	0.225972	0.260136	0.338669	0.345661	0.369701	0.25733	0.324131	0.388313	0.385339		45	0.237093	0.179907	0.128647	0.24457	0.30244	0.23045
	55	0.239275	0.241701	0.17617	0.313689	0.310191	0.317621	0.406451	0.447363	0.210504	0.385861	0.386814	0.310189		55	0.336842	0.31683	0.134482	0.282836	0.22326	0.304384	0.253938	0.320496	0.258786	0.250758	0.265001	0.257503		55	0.20034	0.27099	0.140074	0.240882	0.244313	0.345916	0.358109	0.406114	0.229859	0.330092	0.353154	0.377596		55	0.235771	0.253483	0.213401	0.257239	0.350752	0.306203
	65	0.244745	0.31192	0.188959	0.289334	0.356837	0.318314	0.421451	0.460454	0.137909	0.436212	0.340462	0.348875		65	0.240349	0.282646	0.20943	0.288679	0.312378	0.330698	0.298264	0.385912	0.214741	0.314192	0.300051	0.312545		65	0.158283	0.269955	0.214568	0.32834	0.260488	0.254719	0.38965	0.508037	0.182575	0.397782	0.353222	0.365891		65	0.222782	0.331906	0.190774	0.292678	0.312148	0.280485
	75	0.225988	0.360803	0.195394	0.291816	0.33181	0.310068	0.390389	0.377193	0.116149	0.361677	0.349954	0.344208		75	0.2519	0.177491	0.169833	0.343198	0.353428	0.355353	0.244715	0.395788	0.161518	0.284944	0.318778	0.347194		75	0.150185	0.262158	0.184242	0.242847	0.220676	0.225892	0.458821	0.457825	0.202454	0.399083	0.255063	0.258283		75	0.179105	0.193383	0.213028	0.199876	0.292824	0.273866
	85	0.27264	0.267915	0.128517	0.263289	0.238335	0.279664	0.428653	0.358953	0.0852585	0.351574	0.337708	0.33684		85	0.216982	0.240666	0.16685	0.279302	0.351578	0.369412	0.319974	0.419968	0.159277	0.240377	0.24977	0.347014		85	0.160497	0.248619	0.190547	0.2016	0.23358	0.219998	0.462034	0.37436	0.158099	0.325647	0.237295	0.253256		85	0.140865	0.194497	0.172977	0.208718	0.290347	0.256055
[truncated: 19 more columns]

## Sheet: Fig 3I
	Fig 3I: Cnga3-/- activity supression, Spectra 1														Fig 3I: Cnga3-/- activity supression, Spectra 1+														Fig 3I: Cnga3-/- activity supression, Spectra 2														Fig 3I: Cnga3-/- activity supression, Spectra 3
	MOUSE	C14	C15	C16	C17	C18	C19	C20	C21	C22	C23	C24	C25		MOUSE	C14	C15	C16	C17	C18	C19	C20	C21	C22	C23	C24	C25		MOUSE	C14	C15	C16	C17	C18	C19	C20	C21	C22	C23	C24	C25		MOUSE	C14	C15	C16	C17	C18	C19
	Time (min)	activity (% max)	activity (% max)	activity (% max)	activity (% max)	activity (% max)	activity (% max)	activity (% max)	activity (% max)	activity (% max)	activity (% max)	activity (% max)	activity (% max)		Time (min)	activity (% max)	activity (% max)	activity (% max)	activity (% max)	activity (% max)	activity (% max)	activity (% max)	activity (% max)	activity (% max)	activity (% max)	activity (% max)	activity (% max)		Time (min)	activity (% max)	activity (% max)	activity (% max)	activity (% max)	activity (% max)	activity (% max)	activity (% max)	activity (% max)	activity (% max)	activity (% max)	activity (% max)	activity (% max)		Time (min)	activity (% max)	activity (% max)	activity (% max)	activity (% max)	activity (% max)	activity (% max)
	-165	0.262026	0.256986	0.160585	0.278569	0.183855	0.30246	0.141538	0.20596	0.286887	0.313019	0.234005	0.177019		-165	0.281804	0.244479	0.0838191	0.167034	0.123479	0.288423	0.083586	0.0744922	0.137682	0.0916677	0.150296	0.176352		-165	0.198465	0.109468	0.0734583	0.0869429	0.145668	0.0865492	0.0150565	0.0313615	0.0888608	0.111343	0.101975	0.0911166		-165	0.263944	0.243272	0.100125	0.2521	0.207143	0.173617
	-155	0.414041	0.20807	0.174341	0.236237	0.278516	0.372602	0.188327	0.227165	0.218937	0.226521	0.199425	0.229266		-155	0.262946	0.189013	0.147878	0.214594	0.197412	0.259998	0.0685123	0.113677	0.191668	0.127452	0.188677	0.147542		-155	0.208089	0.107488	0.096118	0.165411	0.146828	0.128071	0.0400531	0.0260774	0.247346	0.1663	0.131795	0.148666		-155	0.236414	0.183895	0.179806	0.24215	0.160686	0.265593
	-145	0.441758	0.138794	0.201008	0.194605	0.238582	0.257194	0.204038	0.188993	0.25741	0.179909	0.260798	0.287272		-145	0.332153	0.178905	0.235122	0.28195	0.170237	0.309008	0.0968681	0.203472	0.172628	0.1473	0.166577	0.183392		-145	0.222735	0.0475953	0.171529	0.251862	0.199099	0.193824	0.199525	0.117914	0.229659	0.176232	0.203142	0.195102		-145	0.206935	0.153844	0.164505	0.268395	0.118221	0.338386
	-135	0.429764	0.158946	0.166604	0.16839	0.24884	0.241811	0.253359	0.220303	0.25545	0.195609	0.211568	0.257338		-135	0.348624	0.156258	0.224178	0.384622	0.163835	0.262621	0.120314	0.258767	0.275862	0.162481	0.177409	0.176352		-135	0.273989	0.0928728	0.253934	0.207534	0.254158	0.214017	0.193133	0.18436	0.227308	0.230026	0.220062	0.264045		-135	0.174289	0.136541	0.176075	0.285465	0.161545	0.252454
	-125	0.39704	0.12191	0.199828	0.177669	0.183538	0.296528	0.228914	0.192578	0.19263	0.141784	0.140558	0.277791		-125	0.278029	0.096108	0.273199	0.343884	0.152687	0.178539	0.206812	0.255164	0.162439	0.195908	0.162793	0.138308		-125	0.261729	0.135398	0.152002	0.238501	0.234062	0.281776	0.178456	0.253363	0.160427	0.237915	0.255937	0.245137		-125	0.175459	0.154938	0.18715	0.348308	0.199596	0.264065
	-115	0.345536	0.125354	0.207449	0.269289	0.213154	0.236945	0.158403	0.0806684	0.130611	0.146373	0.051433	0.299947		-115	0.202458	0.0665883	0.213118	0.342856	0.18631	0.134227	0.195683	0.235246	0.164238	0.336937	0.265339	0.190871		-115	0.293128	0.164628	0.115557	0.245248	0.21002	0.273236	0.153924	0.332247	0.185754	0.225123	0.245762	0.148578		-115	0.210897	0.156065	0.298146	0.329376	0.25241	0.284524
	-105	0.270714	0.148709	0.158705	0.292153	0.200997	0.292812	0.180213	0.0714384	0.127387	0.147693	0.0742398	0.340204		-105	0.255506	0.106506	0.204243	0.31399	0.223066	0.148502	0.186794	0.150631	0.121099	0.285014	0.24894	0.189519		-105	0.354676	0.26653	0.21781	0.354415	0.27368	0.265678	0.125792	0.284758	0.121598	0.243164	0.165921	0.180565		-105	0.284596	0.0886557	0.173001	0.327172	0.250663	0.243549
	-95	0.27909	0.203419	0.215289	0.365229	0.207942	0.19088	0.110925	0.117125	0.159127	0.186337	0.0886033	0.307532		-95	0.270605	0.0433138	0.186393	0.268723	0.201419	0.21584	0.0592958	0.122924	0.148885	0.278052	0.301517	0.188395		-95	0.340342	0.224842	0.168702	0.312738	0.218291	0.325261	0.146878	0.164202	0.127333	0.273526	0.129911	0.154898		-95	0.301301	0.121958	0.120177	0.348516	0.174289	0.198045
	-85	0.163776	0.138263	0.109874	0.255198	0.157704	0.159258	0.118075	0.122735	0.0832324	0.157924	0.0795883	0.255074		-85	0.187001	0.0401107	0.0903474	0.212747	0.144749	0.177586	0.0712858	0.114895	0.115613	0.181575	0.123806	0.140994		-85	0.284611	0.178003	0.142559	0.250789	0.14035	0.259031	0.0985736	0.0827443	0.0758941	0.227166	0.087796	0.133374		-85	0.261573	0.101307	0.093903	0.213939	0.147837	0.120288
	-75	0.158816	0.0742338	0.105561	0.270079	0.114772	0.091892	0.0825696	0.136254	0.126229	0.121653	0.116052	0.220365		-75	0.164041	0.028731	0.0831633	0.250328	0.100868	0.165863	0.0499587	0.0556718	0.0516529	0.119468	0.0303922	0.129529		-75	0.174304	0.189045	0.077349	0.27486	0.0946312	0.258245	0.0869108	0.0724163	0.0448311	0.22913	0.0573533	0.146577		-75	0.181604	0.102353	0.0714473	0.151811	0.108731	0.133316
	-65	0.132721	0.022856	0.0559571	0.205493	0.0987437	0.103685	0.0461687	0.177738	0.0843545	0.0981582	0.102849	0.148402		-65	0.0858966	0.0312259	0.0417347	0.0997825	0.106366	0.126627	0.0269777	0.0376921	0.00840695	0.0736736	0.00176601	0.0988062		-65	0.143187	0.177295	0.0624271	0.207728	0.08609	0.204804	0.0474607	0.0668748	0.0265923	0.16465	0.0555537	0.130197		-65	0.147398	0.0513778	0.0713599	0.146911	0.0971921	0.12479
	-55	0.0983591	0.0514905	0.0374942	0.130884	0.0257291	0.0609294	0.0773153	0.126372	0.0579581	0.237035	0.0999395	0.0632198		-55	0.0712035	0.040819	0.016248	0.0637214	0.0389853	0.0783879	0.0694253	0.0666861	0.00420348	0.137918	0.0323432	0.134919		-55	0.133844	0.118916	0.028474	0.183657	0.0826856	0.0835343	0.0434813	0.0685904	0.0504773	0.205023	0.0640137	0.127317		-55	0.098905	0.107085	0.0636803	0.17609	0.0781363	0.083352
	-45	0.145355	0.0562548	0.0130567	0.108258	0.0310768	0.0196741	0.0349021	0.138691	0.0207502	0.242079	0.0910253	0.0589361		-45	0.0454049	0.0994721	0.0220768	0.0665217	0.0480688	0.0469206	0.0581243	0.0673209	0.0227985	0.0789068	0.044554	0.135955		-45	0.119229	0.0860482	0.033618	0.0912029	0.0598337	0.0121999	0.011456	0.0836707	0.0581006	0.151638	0.0413751	0.0624649		-45	0.0702677	0.0863057	0.0410061	0.0925286	0.0613401	0.0290554
	-35	0.136386	0.0418491	0.0347983	0.0937202	0.063208	0.0271623	0.104327	0.117503	0.0382766	0.151025	0.0501043	0.0496489		-35	0.0190604	0.113974	0.0316362	0.0361803	0.0215865	0.0586437	0.0673408	0.061402	0.0606832	0.102951	0.00294335	0.112447		-35	0.0673509	0.0461628	0.0263173	0.0710945	0.108776	0.0360809	0.0534385	0.072279	0.0589199	0.16113	0.0362789	0.0689431		-35	0.0311174	0.0533898	0.0179383	0.0820126	0.0312726	0.0566665
	-25	0.102243	0.05376	0.0418367	0.0633192	0.0725325	0.038002	0.0313706	0.0646617	0.0443502	0.0987553	0.0361276	0.0937676		-25	0.0508485	0.0829095	0.0308638	0.0636767	0.020984	0.0494026	0.0725262	0.1215	0.0473604	0.0994154	0.0474637	0.0521067		-25	0.0357655	0.0506374	0.0429879	0.0445365	0.0833484	0.0544789	0.0636542	0.0619682	0.0878812	0.130485	0.0894275	0.0300035		-25	0.0510669	0.0552891	0.00438622	0.048007	0.0293294	0.036768
	-15	0.134062	0.125	0.0666385	0.0667153	0.0529796	0.0806176	0.00735598	0.030641	0.0190225	0.0929092	0.0751816	0.0410815		-15	0.0589905	0.212626	0.0268856	0.0576591	0.0335171	0.0517304	0.0667034	0.107329	0.0562126	0.0828514	0.103488	0.059217		-15	0.0598796	0.0530035	0.0769702	0.088924	0.060617	0.0569329	0.108117	0.102422	0.0756982	0.162764	0.0811356	0.0666433		-15	0.0675693	0.0726886	0.0596584	0.102911	0.0358369	0.0745316
	-5	0.138944	0.245719	0.014747	0.127309	0.0549379	0.15571	0.0303714	0.0690194	0.0145341	0.0587126	0.14922	0.0296699		-5	0.077193	0.154021	0.0219311	0.0787208	0.0574235	0.08087	0.0591579	0.059206	0.0343581	0.0555538	0.0736511	0.0442767		-5	0.146556	0.119511	0.0616111	0.113873	0.0469541	0.0431765	0.116266	0.115187	0.0891992	0.121401	0.0662507	0.119224		-5	0.110416	0.0550155	0.0413412	0.105204	0.0328995	0.112688
	5	0.202489	0.311486	0.0440662	0.168241	0.0966649	0.199742	0.0839994	0.0803596	0.091764	0.108766	0.167838	0.0693469		5	0.215966	0.161908	0.0379022	0.105175	0.079236	0.100278	0.0617592	0.111601	0.109005	0.0838257	0.0919672	0.11085		5	0.265208	0.201342	0.0692469	0.183404	0.159798	0.106826	0.146758	0.175662	0.13916	0.16674	0.0568319	0.181478		5	0.231829	0.153152	0.0275414	0.233839	0.046939	0.0908122
	15	0.228304	0.211402	0.0840668	0.133177	0.125211	0.220566	0.0701488	0.0747152	0.138911	0.0741608	0.141668	0.151633		15	0.219896	0.117693	0.0876953	0.138927	0.167962	0.0896203	0.0451867	0.0311385	0.113084	0.126839	0.0830026	0.0810218		15	0.251544	0.259641	0.0845185	0.230875	0.208032	0.190739	0.126809	0.190194	0.140247	0.197071	0.107491	0.211131		15	0.339999	0.184732	0.0311407	0.246544	0.149178	0.187486
	25	0.250187	0.119544	0.147689	0.176969	0.183056	0.226876	0.067582	0.111584	0.222571	0.123177	0.188913	0.150316		25	0.181666	0.130456	0.0995862	0.184744	0.153516	0.16805	0.0483393	0.0261975	0.219418	0.207474	0.130668	0.150263		25	0.299226	0.185166	0.19977	0.269185	0.170161	0.279196	0.0941979	0.125137	0.13631	0.170182	0.156334	0.167187		25	0.348297	0.243417	0.0763873	0.257403	0.296186	0.274414
	35	0.297729	0.120381	0.23502	0.28055	0.163051	0.286249	0.141383	0.174187	0.167159	0.160972	0.182303	0.178265		35	0.205983	0.0737188	0.17319	0.242925	0.188961	0.183574	0.162193	0.126613	0.233329	0.221099	0.215857	0.194084		35	0.244151	0.137056	0.191536	0.272045	0.13806	0.37357	0.0940773	0.178133	0.17936	0.184938	0.138539	0.242029		35	0.312282	0.202035	0.0436291	0.270421	0.287931	0.227928
	45	0.32295	0.131245	0.242437	0.36864	0.152718	0.269898	0.141383	0.210747	0.28516	0.178259	0.20368	0.192714		45	0.262821	0.0954964	0.221745	0.193428	0.237648	0.159665	0.172064	0.212805	0.222161	0.291866	0.238613	0.256215		45	0.201179	0.130955	0.206152	0.308434	0.197216	0.286558	0.146241	0.217352	0.215731	0.154246	0.185448	0.208287		45	0.285048	0.248567	0.117379	0.244295	0.260198	0.194413
	55	0.218945	0.0975728	0.28678	0.343065	0.15219	0.220832	0.211618	0.30502	0.184276	0.218679	0.208356	0.173437		55	0.260856	0.1062	0.137255	0.232036	0.208379	0.219332	0.170635	0.241662	0.14518	0.270571	0.257972	0.242574		55	0.176426	0.154938	0.20573	0.365422	0.223955	0.274175	0.176854	0.260362	0.220629	0.217784	0.183262	0.209428		55	0.291443	0.260945	0.234568	0.244682	0.254097	0.147759
	65	0.146603	0.0850824	0.214619	0.317549	0.201223	0.124425	0.188964	0.273967	0.169813	0.308461	0.297077	0.201563		65	0.292847	0.145554	0.150807	0.259101	0.195152	0.227143	0.145328	0.29826	0.183279	0.279325	0.269611	0.173824		65	0.209087	0.16062	0.263523	0.353149	0.272792	0.281229	0.258217	0.181289	0.272727	0.263122	0.136067	0.175334		65	0.346706	0.216682	0.273199	0.179129	0.189308	0.265593
	75	0.242919	0.141305	0.196462	0.362622	0.199521	0.12033	0.186346	0.17501	0.120992	0.266533	0.224368	0.192188		75	0.350808	0.235932	0.216426	0.302565	0.274162	0.234421	0.126499	0.259865	0.129613	0.248444	0.201174	0.203722		75	0.258236	0.0862091	0.167973	0.375894	0.271722	0.242904	0.219095	0.173603	0.283859	0.285564	0.165164	0.236921		75	0.266877	0.134046	0.224178	0.151409	0.216332	0.302558
	85	0.300864	0.0543072	0.182473	0.346163	0.1662	0.177179	0.0591407	0.122821	0.146605	0.237145	0.224939	0.188308		85	0.256567	0.226162	0.162072	0.237294	0.22638	0.275732	0.150944	0.164545	0.133549	0.273227	0.17941	0.156935		85	0.313342	0.117837	0.153051	0.375938	0.198542	0.196727	0.192048	0.273847	0.30965	0.269833	0.16693	0.253985		85	0.17903	0.119544	0.187005	0.124285	0.206194	0.284384
[truncated: 19 more columns]

## Sheet: Fig 4E-G
	Fig 4E: Opn1mwR C-Fos+ve cells in SCN						Fig 4F: Opn1mwR C-Fos+ve cells in SPZ						Fig 4G: Opn1mwR C-Fos+ve cells in Nre
		L-cone+ (spectra 4)		S-cone+ (spectra 3)				L-cone+ (spectra 4)		S-cone+ (spectra 3)				L-cone+ (spectra 4)		S-cone+ (spectra 3)
	MOUSE	C-Fos+ cells/mm2	MOUSE	C-Fos+ cells/mm2			MOUSE	C-Fos+ cells/mm2	MOUSE	C-Fos+ cells/mm2			MOUSE	C-Fos+ cells/mm2	MOUSE	C-Fos+ cells/mm2
	R35	900.119	R36	302.063			R35	487.18	R36	205.128			R35	40	R36	15
	R37	528.929	R38	361.369			R37	466.667	R38	328.205			R37	65	R38	55
	R39	213.571	R40	118.909			R39	769.231	R40	205.128			R39	116.667	R40	120
	R41	638.289	R42	1175.27			R41	500	R42	561.538			R41	134.286	R42	236.429
	R43	491.048	R44	483.051			R43	437.949	R44	275.641			R43	128	R44	263.75
	R45	531.905	R46	340.536			R45	489.231	R46	456.41			R45	90	R46	552.5
	MEAN	550.643	MEAN	463.533			MEAN	525.043	MEAN	338.675			MEAN	95.6587	MEAN	207.113
	SEM	90.8858	SEM	150.261			SEM	49.6535	SEM	58.6748			SEM	15.3288	SEM	79.7901

## Sheet: Fig 5A-C
	Fig S5A: Fast excitatory cell resposnes to light steps from dark										Fig S5B: Slow excitatory cell resposnes to light steps from dark										Fig S5C: Suppressed cell resposnes to light steps from dark
		Example Unit Ru124					Population responses (normalised; 0-60s)					Example Unit Ru28					Population responses (normalised; 0-60s)					Example Unit Ru119					Population responses (normalised; 0-60s)
	Log rel. intensity	0	1	-2		Log rel. intensity	0	1	-2		Log rel. intensity	0	-1	-2		Log rel. intensity	0	-1	-2		Log rel. intensity	0	1	-2		Log rel. intensity	0	-1	-2
	Time (s)	spikes/s	spikes/s	spikes/s		Unit	normd. resp.	normd. resp.	normd. resp.		Time (s)	spikes/s	spikes/s	spikes/s		Unit	normd. resp.	normd. resp.	normd. resp.		Time (s)	spikes/s	spikes/s	spikes/s		Unit	normd. resp.	normd. resp.	normd. resp.
	-29	0.4	0.833333	0.666667		Ru38	1	0.108781	0.186107		-29	7.75	8.16667	6.83333		Ru6	1	0.754545	0.243802		-29	2.8	2.16667	2.91667		Ru54	-1	-0.07683	0.121951
	-27	0.7	0.5	0.416667		Ru39	1	0.356436	-0.0374		-27	5.66667	7.66667	4.91667		Ru7	1	0.701128	0.320802		-27	3.3	2.5	2.58333		Ru68	-1	0.639328	-0.44944
	-25	0.9	0.583333	0.25		Ru124	0.883427	1	0.56728		-25	5.25	7.58333	7.08333		Ru9	1	0.820144	0.297362		-25	2.9	2.75	3		Ru75	0.328244	0.299237	-1
	-23	1	0.5	0.333333		Ru127	1	0.530786	0.378627		-23	7.16667	8.5	6.41667		Ru12	1	0.738494	0.228731		-23	3.2	2.33333	2.58333		Ru92	-1	-0.83055	0.137232
	-21	1.2	0.5	0.666667		Ru128	1	0.630419	0.341402		-21	7.5	7.91667	6.83333		Ru14	1	0.722791	0.251601		-21	4.1	2.25	3.16667		Ru93	-1	-0.69025	-0.45755
	-19	0.8	0.333333	1.16667							-19	5.25	4	9.58333		Ru15	1	0.71	0.257895		-19	2.8	2.91667	2.41667		Ru94	-0.78188	-1	0.060686
	-17	1	0.666667	0.666667							-17	9	8.41667	10.0833		Ru16	1	0.846454	0.218239		-17	2.9	3.33333	2.33333		Ru95	-1	-0.3082	-0.17989
	-15	0.5	0.666667	0.416667							-15	6.5	5.08333	6.16667		Ru17	1	0.73743	0.322626		-15	2.4	2.16667	2		Ru96	-1	-0.70767	-0.45503
	-13	1	0.833333	0.5							-13	8.83333	7.83333	5.91667		Ru18	1	0.741351	0.195222		-13	3.7	3.91667	2.75		Ru97	-1	-0.96699	0.318447
	-11	0.9	0.833333	0.166667							-11	7.25	6.91667	6.41667		Ru21	1	0.664862	0.454792		-11	3.4	2.91667	3		Ru98	-1	-0.31126	0.306843
	-9	0.8	0.666667	0.333333							-9	6.16667	11.25	7.66667		Ru23	1	0.857967	0.199712		-9	3.2	3	2.58333		Ru100	-1	-0.78215	-0.56554
	-7	0.8	0.916667	0.416667							-7	5.75	8.58333	7.16667		Ru24	1	0.642045	0.24858		-7	3.6	3.58333	2.58333		Ru109	-1	-0.71089	0.280461
	-5	0.6	0.666667	0.166667							-5	6.5	5.25	9		Ru25	1	0.857891	0.247569		-5	3.2	3.91667	3.16667		Ru113	-1	-0.57247	-0.12244
	-3	0.2	0.5	0.583333							-3	10.5	8.58333	7.33333		Ru26	1	0.751434	0.320586		-3	3.7	2.58333	2.5		Ru119	-1	-0.74328	-0.051
	-1	0.3	0.75	0.666667							-1	7.66667	8.5	7.83333		Ru27	1	0.767436	0.259194		-1	3.6	3.66667	2.5		Ru122	-1	-0.46987	0.248205
	1	7.3	7.91667	5.33333							1	7.25	9.66667	8.66667		Ru28	1	0.750056	0.293138		1	0.8	2.33333	2.66667		Ru123	-0.89589	-1	-0.22891
	3	5.4	5.58333	5							3	13.4167	10	9.75		Ru29	1	0.78129	0.267383		3	1.1	1.16667	2.33333		Ru130	-1	-0.66154	-0.06154
	5	4.4	4.08333	3.58333							5	18.0833	13.1667	8.58333		Ru30	1	0.741439	0.271565		5	0.5	2	2.66667		Ru131	-1	-0.64833	-0.15414
	7	4.2	4.75	2.5							7	18.8333	10.75	8		Ru31	1	0.798387	0.273041		7	0.3	0.916667	3.25		Ru132	-1	-0.98238	-0.38753
	9	3.8	2.41667	1.83333							9	13.1667	10.25	8.91667		Ru32	1	0.690476	0.132832		9	0.5	1.25	2.33333		Ru133	-1	-0.60794	-0.61237
	11	2.8	2.91667	2							11	18.8333	14.75	10.4167		Ru35	1	0.76879	0.282033		11	0.7	0.833333	2.41667
	13	2.4	2.41667	2.58333							13	16.3333	12	11.1667							13	0.5	0.916667	2.08333
	15	2.6	2.41667	1.5		MEAN	0.976685	0.525284	0.287203		15	16.0833	12.75	7.83333		MEAN	1	0.754496	0.266034		15	0.4	1	3		MEAN	-0.917476	-0.556602	-0.162578
	17	2.5	2.83333	2.41667		SEM	0.0233146	0.148058	0.101323		17	12.6667	6.5	10		SEM	0	0.0127904	0.0137281		17	0.5	0.666667	3		SEM	0.0666184	0.0961466	0.0800969
	19	2	2.75	1.33333							19	8.91667	9.41667	9.5							19	0.4	0.75	3
	21	2.3	2.41667	1.33333							21	16.25	15.5	11.75							21	0.2	0.75	2.25
	23	1.6	2.16667	1.91667							23	9.25	16.4167	8.25							23	0.4	0.666667	3
	25	2.3	2.83333	1.66667							25	14.9167	13.1667	7.66667							25	0.6	1.16667	2.58333
	27	2	2.08333	1.08333							27	9.33333	11.4167	8.41667							27	0.8	0.333333	2.5
	29	1.2	2.08333	1.75							29	14.1667	11.5	7.91667							29	0.7	0.583333	2.83333
	31	1.4	2.41667	1.25							31	12.25	12.25	10.75							31	1	0.75	2.66667
	33	1.7	2.25	1.5							33	11.0833	12.4167	8.66667							33	0.7	1.08333	2.83333
	35	2.3	2.08333	1.5							35	12.8333	8.33333	8.25							35	0.1	1.16667	2.08333
	37	1.9	2	1.25							37	16.5833	10.0833	7.75							37	0.3	0.583333	1.91667
	39	1.4	1.75	1.16667							39	13.1667	16.1667	9.41667							39	0.5	0.583333	3.25
	41	1.9	2.08333	1.33333							41	11.8333	12.1667	10.0833							41	0.5	1	3.08333
	43	2	1.66667	1.5							43	10.8333	10.6667	9.83333							43	0.4	1.08333	2.5
	45	1.5	2.33333	1							45	15.9167	13.6667	9.16667							45	0.2	0.833333	2.33333
	47	1.6	1.75	1.41667							47	17	12.5833	11.9167							47	0.5	0.583333	2.41667
	49	2.1	1.66667	1.16667							49	16.0833	14	10.9167							49	0.6	0.583333	2.66667
	51	1.2	1	1.08333							51	10.3333	12.25	6.16667							51	0.7	0.666667	3.08333
	53	1.3	1.16667	1.08333							53	12.8333	12.75	7.75							53	0.2	0.666667	2
	55	1.6	1.83333	0.916667							55	16.0833	14.3333	6.33333							55	0.6	1.08333	2.58333
	57	1.3	2	0.75							57	10.3333	17.6667	6.58333							57	0.6	0.916667	2.33333
	59	1.4	2.25	1.16667							59	8.5	11.8333	8.58333							59	0.3	1.25	2.5
	61	0.6	0.583333	0.333333							61	10.9167	13	5.58333							61	0.7	1.33333	2.5
	63	0.2	0.5	0.333333							63	13	9.5	7.41667							63	0.8	1.41667	2.75
	65	0.5	0.833333	0.5							65	7.75	8.41667	8.5							65	1.2	2.58333	2.33333
	67	0.5	0.333333	0.583333							67	11.1667	11.25	8.08333							67	0.9	3	3.08333
	69	0.6	0.5	0.416667							69	7.91667	12	8.5							69	1.6	2.58333	3.08333
	71	0.9	0.583333	0.666667							71	7.16667	11.3333	8.5							71	1.5	2.83333	1.91667
	73	0.9	0.333333	0.583333							73	8.25	10.1667	6.41667							73	2	2.83333	2.66667
	75	0.5	0.583333	0.833333							75	6.41667	10.8333	6.08333							75	1.9	3.5	2.66667
	77	0.5	1.16667	0.583333							77	8	10.0833	4.75							77	2.5	3.08333	3
	79	0.6	0.916667	1.16667							79	6.25	6.83333	7.83333							79	2.2	2.5	2.58333
	81	1	1.08333	0.833333							81	7.16667	7.58333	6.5							81	2.3	3.41667	3.16667
	83	0.4	1.25	0.916667							83	5.25	12.0833	8.75							83	2.6	3.66667	3.58333
	85	0.8	0.5	1.75							85	6.91667	10.5833	6.25							85	2.1	3.33333	2.83333
	87	0.2	1	1.83333							87	6.08333	10.25	8.58333							87	3	4.25	2.91667
	89	0.8	1.5	0.916667							89	6.08333	11.0833	7.08333							89	2.5	2.5	3.5

## Sheet: Fig 5D
																				Log relative intensity =0
	MUA firing resposnse timecourses									MUA response (0-60s)									Ch	1	2	3	4	5	6	7	8	9	10	11	12	13	14	15	16	17	18	19	20	21	22	23	24	25	26	27	28	29	30
Log rel. intensity	0		-1		-2					Log rel. intensity	0	-1	-2						Rec	1	1	1	1	1	1	1	1	1	1	1	1	1	1	1	1	1	1	1	1	1	1	1	1	1	1	1	1	1	1
Time (s)	Mean	SEM	Mean	SEM	Mean	SEM			Ch.	Rec.	resposne (spikes/s)	resposne (spikes/s)	resposne (spikes/s)						Time (s)	resposne (spikes/s)	resposne (spieks/s)	resposne (spieks/s)	resposne (spieks/s)	resposne (spieks/s)	resposne (spieks/s)	resposne (spieks/s)	resposne (spieks/s)	resposne (spieks/s)	resposne (spieks/s)	resposne (spieks/s)	resposne (spieks/s)	resposne (spieks/s)	resposne (spieks/s)	resposne (spieks/s)	resposne (spieks/s)	resposne (spieks/s)	resposne (spieks/s)	resposne (spieks/s)	resposne (spieks/s)	resposne (spieks/s)	resposne (spieks/s)	resposne (spieks/s)	resposne (spieks/s)	resposne (spieks/s)	resposne (spieks/s)	resposne (spieks/s)	resposne (spieks/s)	resposne (spieks/s)	resposne (spieks/s)
-29	-0.115033	0.111638	0.41288	0.0866759	-0.668891	0.100072			1	1	0.480556	0.397222	0.0513889						-29	-0.419444	0.623611	0.683333	-0.0166667	2.32917	2.11944	0.286111	0.745833	1.33889	-0.297222	0.147222	-0.422222	-1.88889	-0.0875	-1.18472	-0.351389	-3.33056	-4.63472	-2.62639	-2.17361	0.890278	-2.16806	0.633333	-0.288889	-0.0527778	-0.470833	-0.4375	0.883333	-2.20694	-0.193056
-27	-0.23834	0.100664	0.565224	0.106557	-0.48725	0.113557			2	1	0.445833	0.423611	-0.0430556						-27	-1.41944	-1.62639	0.183333	-0.1	-1.75417	0.202778	0.786111	3.32917	0.172222	0.119444	-0.186111	-0.422222	-0.805556	0.0791667	-2.18472	-0.518056	-2.49722	-3.13472	-2.29306	-0.506944	-0.693056	-4.41806	0.716667	1.37778	0.363889	0.695833	-0.520833	-0.95	-1.87361	0.473611
-25	-0.534564	0.111206	-0.342329	0.0912401	-0.189073	0.0756895			3	1	1.33333	0.826389	0.443056						-25	-0.336111	-0.709722	-0.9	0.4	0.0791667	-1.13056	-0.630556	0.495833	0.338889	-1.38056	-1.10278	1.41111	-2.47222	-0.3375	-2.60139	-0.0180556	-4.83056	-4.05139	-1.87639	-4.67361	0.473611	-5.33472	-0.116667	0.127778	-0.636111	0.779167	-2.77083	0.883333	-2.45694	-0.443056
-23	-0.367116	0.117176	0.424599	0.133215	-0.042589	0.134105			4	1	1.87222	1.67222	0.597222						-23	-0.919444	0.123611	0.516667	-2.01667	-1.3375	-3.04722	-0.963889	-1.8375	0.588889	0.369444	-1.93611	-1.25556	-5.22222	-0.00416667	-3.18472	0.0652778	-4.08056	-2.13472	-4.12639	-2.75694	-0.526389	-4.50139	-0.2	-1.78889	-1.38611	-0.0541667	-2.77083	-0.7	-3.20694	-0.109722
-21	-0.213079	0.10759	-0.260948	0.109326	-0.184516	0.0964763			5	1	6.24861	5.3375	1.43472						-21	-0.336111	-0.209722	0.6	-0.766667	2.74583	-1.54722	0.369444	0.329167	0.0888889	0.452778	0.480556	-0.505556	1.77778	-0.8375	2.23194	0.315278	3.83611	1.94861	1.29028	5.07639	-0.109722	1.91528	-0.116667	-0.288889	-0.636111	-0.8875	0.979167	0.716667	2.79306	-0.193056
-19	-0.149408	0.0922728	-0.511599	0.133952	0.34413	0.166617			6	1	6.075	4.63472	1.27778						-19	0.330556	-0.709722	-0.9	-0.6	-0.754167	-1.21389	-1.63056	-1.00417	0.172222	-0.130556	-0.602778	-1.08889	-1.05556	-0.254167	-2.26806	-0.601389	-1.08056	-2.63472	-4.45972	-2.50694	-0.109722	-3.41806	-0.783333	-2.03889	-0.136111	0.0291667	-2.52083	-0.95	-3.29028	0.806944
-17	1.04838	0.111042	0.0209527	0.0901704	0.480849	0.186701			7	1	3.52222	3.65139	1.19722						-17	1.16389	-1.29306	0.266667	1.31667	1.6625	0.202778	-0.380556	2.82917	-1.07778	-0.547222	-0.0194444	0.744444	0.361111	0.329167	2.98194	-0.768056	3.08611	4.03194	0.540278	1.99306	0.390278	2.66528	-0.0333333	-0.622222	-0.719444	-1.22083	0.8125	0.3	3.20972	-1.10972
-15	0.169082	0.0793687	-0.203657	0.1077	-0.588162	0.116768			8	1	6.27917	5.19583	1.40278						-15	-0.502778	-0.209722	0.183333	-1.51667	-0.670833	-2.13056	-0.130556	-0.3375	0.172222	-0.380556	0.980556	-1.50556	-0.0555556	0.245833	-1.18472	-0.268056	0.0861111	-0.134722	-2.45972	0.326389	-0.109722	-1.16806	0.3	0.0444444	0.780556	-0.6375	0.895833	0.883333	-1.04028	-0.109722
-13	0.0669987	0.102985	0.211708	0.0881547	0.292697	0.0906382			9	1	0.863889	0.601389	0.333333						-13	1.58056	0.0402778	0.6	0.483333	1.4125	2.11944	0.369444	0.329167	-0.494444	1.53611	-0.186111	0.161111	-0.0555556	-0.00416667	1.23194	-0.0180556	1.00278	1.86528	0.956944	3.74306	-0.109722	0.165278	-0.283333	3.46111	0.530556	-0.6375	0.479167	0.633333	0.0430556	0.0569444
-11	-0.154095	0.082776	-0.379438	0.0843053	-0.0940213	0.0767182			10	1	1.77778	1.18333	0.180556						-11	-0.252778	0.290278	0.0166667	0.15	-1.00417	-0.547222	1.28611	-3.17083	-0.577778	-0.713889	-1.01944	-0.172222	-0.888889	0.1625	-2.43472	-0.0180556	2.83611	1.11528	1.87361	-1.09028	0.890278	-0.584722	-0.116667	0.794444	-0.136111	0.529167	0.979167	-0.283333	0.709722	-0.776389
-9	-0.55071	0.100568	0.436968	0.189023	0.08176	0.11376			11	1	4.10556	3.14028	0.602778						-9	0.663889	0.456944	-0.983333	1.23333	-2.00417	0.369444	0.619444	-1.67083	0.0888889	0.0361111	-0.352778	-0.00555556	-0.638889	-1.25417	-5.26806	-0.434722	-2.91389	-3.80139	-4.20972	-1.59028	0.0569444	-2.08472	0.216667	-1.53889	0.363889	-0.1375	-0.770833	-0.533333	-3.70694	-1.10972
-7	-0.534303	0.12605	0.102333	0.0801873	-0.00808377	0.0988488			12	1	0.691667	0.6625	-0.161111						-7	-1.50278	-0.209722	-1.65	-0.1	-1.92083	-2.88056	-2.46389	-1.25417	-1.41111	-1.46389	-2.26944	-1.25556	-1.22222	-0.754167	-2.51806	-0.934722	-4.99722	-5.21806	-3.87639	-5.34028	-1.44306	-4.00139	-1.2	-0.705556	-0.302778	-0.6375	-2.77083	-0.283333	-3.37361	-0.776389
-5	-0.00774089	0.0840743	0.0229058	0.113025	0.0160048	0.144388			13	1	8.38889	7.13333	2.44028						-5	0.497222	-0.543056	1.68333	0.4	2.82917	1.45278	0.702778	2.82917	0.255556	-0.380556	0.397222	-0.755556	0.277778	-0.254167	2.39861	0.0652778	0.502778	2.69861	0.873611	-0.423611	-0.443056	-1.41806	0.05	0.961111	0.947222	-0.0541667	-0.854167	-0.783333	1.20972	-0.693056
-3	0.3114	0.192075	0.197385	0.101139	-0.36811	0.0790194			14	1	0.384722	0.473611	-0.0708333						-3	-0.669444	0.540278	-0.15	1.56667	1.82917	1.95278	4.03611	1.99583	-0.327778	1.45278	2.81389	-0.838889	5.61111	-0.8375	5.48194	-0.518056	10.2528	11.5319	9.04028	4.74306	0.223611	4.74861	1.21667	0.294444	0.697222	-0.554167	2.5625	0.716667	4.54306	-0.609722
-1	0.198249	0.100827	0.460406	0.0756539	0.0492079	0.12179			15	1	10.9042	8.10694	1.7625						-1	-0.00277778	0.540278	1.01667	-1.1	-3.00417	-0.130556	-0.380556	-1.25417	0.505556	0.369444	1.14722	0.327778	0.444444	-1.00417	0.898611	-0.351389	-0.663889	-1.13472	0.123611	1.49306	-0.359722	2.08194	-0.116667	1.54444	-0.136111	0.195833	-0.270833	-0.95	-0.790278	0.640278
1	0.247077	0.269654	0.249468	0.219773	0.178114	0.156597			16	1	0.279167	0.102778	0.0361111						1	0.747222	-0.376389	-0.233333	-0.433333	-0.0875	1.95278	0.952778	1.9125	0.505556	0.286111	-0.519444	0.911111	-0.638889	-0.504167	1.06528	-0.851389	2.16944	0.115278	1.79028	-0.590278	-0.0263889	0.998611	0.133333	-1.62222	-0.469444	0.3625	0.0625	0.05	0.209722	0.0569444
3	1.05632	0.399522	0.217567	0.204414	0.150119	0.121867			17	1	16.1667	12.6556	4.09444						3	-0.0861111	0.540278	1.43333	3.4	8.9125	6.78611	4.03611	8.57917	1.17222	2.11944	4.73056	0.744444	9.44444	0.6625	11.6486	1.14861	19.8361	18.6986	13.7903	12.4931	0.0569444	14.1653	0.05	5.54444	1.86389	-0.0541667	4.5625	0.883333	9.70972	1.22361
5	2.74447	0.685367	1.19999	0.331734	0.243869	0.111212			18	1	16.8181	13.0958	4.59444						5	1.83056	1.37361	2.76667	4.73333	14.2458	11.7861	7.95278	15.1625	2.50556	4.20278	8.81389	1.16111	18.9444	0.745833	23.9819	0.731944	35.5028	38.3653	29.9569	23.3264	1.22361	32.2486	0.216667	8.04444	1.78056	0.3625	12.5625	1.05	23.6264	1.47361
7	1.914	0.483155	-0.0102973	0.160442	-0.0914171	0.138777			19	1	11.8431	10.0694	2.66667						7	-0.419444	-0.376389	1.18333	2.06667	8.24583	8.03611	4.86944	9.4125	1.58889	2.61944	6.06389	1.99444	13.6944	1.4125	18.1486	0.231944	21.9194	26.3653	18.2903	16.3264	0.723611	23.4153	-0.783333	6.71111	1.44722	0.8625	6.0625	-0.45	14.9597	0.306944
9	0.943171	0.280368	0.105588	0.185864	0.354546	0.146992			20	1	10.0542	7.96806	2.89444						9	1.74722	0.706944	2.35	1.56667	2.6625	4.86944	2.53611	4.99583	0.172222	2.11944	4.81389	0.0777778	7.02778	0.745833	8.56528	0.565278	13.8361	14.6153	10.4569	7.24306	-0.776389	11.3319	0.633333	3.71111	1.03056	0.8625	4.3125	-0.533333	8.62639	0.223611
11	2.24617	0.55106	2.03267	0.435195	0.699599	0.171428			21	1	0.440278	0.801389	-0.00277778						11	1.58056	1.29028	0.433333	3.06667	10.9958	10.9528	8.36944	11.1625	0.255556	1.36944	7.31389	0.577778	13.8611	1.57917	18.7319	0.731944	30.4194	32.4486	24.7903	15.0764	0.723611	24.7486	-0.366667	2.71111	1.94722	-0.1375	8.64583	0.55	19.9597	0.973611
13	2.39317	0.536245	1.5841	0.277798	0.674208	0.200525			22	1	12.7986	10.4569	2.79306						13	-0.752778	0.540278	1.85	4.06667	11.2458	10.0361	4.61944	12.3292	2.42222	4.70278	7.89722	1.24444	15.6944	0.495833	20.8153	0.398611	31.3361	29.4486	19.3736	18.1597	2.80694	22.7486	1.8	6.29444	2.86389	1.94583	10.7292	2.3	20.5431	2.89028
15	1.36088	0.430311	0.856239	0.23494	0.0433485	0.130711			23	1	0.475	0.377778	-0.0125						15	2.16389	-0.0430556	0.683333	2.81667	8.6625	8.95278	3.95278	7.9125	0.588889	3.61944	5.06389	0.744444	13.2778	1.57917	14.6486	-0.434722	20.3361	26.9486	16.5403	15.9931	0.723611	16.9153	0.966667	5.21111	2.69722	0.0291667	8.5625	0.133333	12.3764	0.223611
17	0.965697	0.256053	-0.109907	0.15584	0.728895	0.154113			24	1	3.33333	2.65694	1.33472						17	0.580556	2.79028	1.01667	3.23333	4.57917	3.11944	3.86944	2.57917	0.338889	2.28611	6.31389	1.32778	6.02778	1.07917	6.73194	0.731944	10.7528	13.3653	8.12361	7.15972	0.306944	10.7486	1.05	2.04444	-0.136111	0.529167	4.3125	0.216667	7.70972	0.140278
19	0.739655	0.210704	0.315875	0.135813	0.715224	0.172628			25	1	1.32778	1.02639	0.3						19	-1.50278	1.29028	1.18333	0.483333	3.24583	4.03611	1.11944	5.57917	0.255556	0.369444	1.48056	-0.505556	3.61111	-0.3375	7.14861	0.565278	6.50278	7.53194	7.54028	4.90972	0.306944	4.74861	0.466667	1.29444	0.113889	0.945833	2.22917	1.63333	5.79306	0.223611
21	1.45307	0.397006	1.38879	0.409619	1.85259	0.235975			26	1	0.373611	0.340278	-0.0388889						21	0.413889	-0.209722	1.68333	1.56667	9.57917	10.4528	4.45278	7.32917	0.672222	2.03611	5.31389	0.411111	11.6111	0.1625	11.9819	1.06528	20.8361	20.0319	13.7903	16.0764	0.390278	17.5819	1.21667	4.62778	2.53056	0.6125	7.97917	1.21667	11.5431	1.89028
23	0.78054	0.236445	1.70129	0.539751	0.910536	0.145206			27	1	4.9875	4.10694	1.03056						23	0.663889	1.29028	2.1	1.31667	7.6625	5.20278	1.11944	4.82917	1.92222	2.20278	1.98056	1.07778	6.86111	0.745833	8.64861	-0.0180556	8.58611	8.61528	6.54028	8.24306	0.0569444	5.66528	1.38333	4.29444	1.44722	0.695833	2.8125	0.466667	7.62639	0.890278
25	0.947077	0.347776	1.41679	0.243283	1.01926	0.117947			28	1	0.519444	0.591667	0.168056						25	-0.336111	-0.0430556	1.93333	3.48333	8.57917	6.20278	3.20278	5.6625	1.33889	2.53611	4.31389	1.16111	11.1111	-0.00416667	11.6486	-0.851389	16.7528	16.6153	14.0403	9.74306	1.14028	12.7486	-0.45	5.21111	2.69722	1.1125	4.97917	0.05	12.7931	-0.276389
27	0.631452	0.221959	0.97538	0.252083	0.551812	0.159286			29	1	9.95417	8.74167	2.88472						27	0.497222	0.123611	1.85	-0.433333	6.1625	4.53611	4.03611	4.82917	0.0888889	1.28611	0.730556	1.16111	5.02778	0.245833	8.39861	-0.518056	8.33611	11.6986	6.79028	4.57639	-0.859722	6.91528	1.05	0.961111	0.197222	0.1125	2.22917	0.466667	5.45972	0.640278
29	0.912572	0.341057	1.17199	0.215548	0.640354	0.118734			30	1	0.648611	1.06389	0.270833						29	0.330556	0.790278	2.35	2.15	8.32917	6.53611	2.20278	7.49583	0.588889	0.869444	2.81389	0.744444	9.36111	0.0791667	11.1486	0.315278	15.0861	17.8653	12.7069	10.5764	1.30694	11.8319	-0.366667	3.12778	1.78056	0.1125	6.3125	-0.116667	10.2097	1.30694
31	0.359967	0.257788	1.35038	0.270092	0.4815	0.20469			31	1	9.80556	8.15	1.91389						31	-1.00278	1.04028	0.766667	0.983333	2.49583	5.70278	0.869444	2.32917	0.338889	0.786111	1.98056	0.411111	5.86111	-0.754167	8.56528	0.231944	12.3361	12.1986	6.29028	9.24306	0.723611	9.91528	0.133333	3.21111	-0.552778	0.195833	1.39583	0.3	6.45972	0.723611
33	0.694603	0.209785	0.647906	0.276877	0.12538	0.0943328			32	1	0.495833	0.426389	-0.316667						33	-0.669444	0.123611	-0.316667	2.73333	2.9125	3.53611	0.619444	5.07917	0.00555556	1.78611	1.39722	-2.08889	4.61111	0.245833	7.48194	-0.434722	10.6694	7.03194	8.62361	3.90972	-0.693056	6.49861	0.383333	2.29444	0.697222	-1.05417	3.72917	-0.533333	6.29306	-0.609722
35	1.24408	0.276594	0.136187	0.151814	0.0596246	0.078895			1	2	0.543056	0.591667	0.1625						35	0.913889	1.79028	0.683333	-0.766667	5.9125	1.86944	3.61944	4.24583	1.92222	1.78611	3.31389	0.161111	5.69444	0.495833	8.56528	0.398611	15.9194	13.7819	7.20694	8.57639	1.64028	10.8319	-0.783333	1.21111	0.863889	-0.8875	4.89583	-0.116667	7.45972	-0.276389
37	1.8463	0.433781	0.351682	0.147767	0.0726454	0.152153			2	2	0.0611111	0.0861111	0.0680556						37	0.0805556	-0.459722	2.6	2.65	9.74583	6.28611	4.53611	8.24583	1.25556	3.28611	4.98056	0.744444	10.5278	0.1625	16.7319	-0.518056	22.6694	23.5319	19.0403	14.3264	1.47361	18.9986	-0.283333	2.96111	2.19722	0.779167	7.72917	0.8	14.1264	0.890278
39	0.585749	0.24848	1.92785	0.462725	-0.042589	0.133484			3	2	0.180556	-0.0236111	-0.619444						39	0.163889	-0.293056	0.0166667	1.31667	2.57917	3.11944	3.11944	2.57917	0.172222	1.53611	4.81389	0.161111	8.11111	-0.3375	5.81528	0.231944	11.2528	11.6153	7.04028	8.15972	0.0569444	10.4153	1.3	5.04444	0.947222	-0.1375	4.89583	1.63333	5.45972	0.806944
41	0.275462	0.203468	0.343218	0.155037	0.21913	0.125599			4	2	7.36389	1.10694	1.03889						41	0.0805556	0.0402778	0.516667	-0.183333	2.24583	4.70278	2.11944	0.495833	-0.161111	0.119444	3.06389	-0.00555556	5.27778	-0.00416667	2.81528	-0.518056	9.58611	9.78194	2.45694	4.32639	0.890278	6.66528	1.05	2.29444	-0.136111	0.195833	2.8125	-0.2	5.45972	1.39028
43	1.11908	0.254995	0.271604	0.2453	0.486057	0.1889			5	2	-1.30833	1.20139	0.251389						43	-0.252778	-0.209722	0.85	0.0666667	3.24583	2.36944	2.53611	3.32917	1.17222	0.286111	3.48056	0.577778	4.69444	-0.420833	6.73194	0.315278	10.5028	11.3653	6.04028	8.32639	-0.776389	8.66528	0.716667	1.96111	1.03056	0.1125	3.39583	-0.116667	8.45972	0.723611
45	1.7864	0.449147	2.17004	0.424196	0.170302	0.104812			6	2	-1.61528	1.58056	1.02778						45	1.58056	0.290278	1.76667	4.23333	8.6625	9.95278	7.20278	9.49583	1.08889	2.95278	5.89722	1.82778	11.0278	2.32917	17.4819	1.56528	25.5861	22.8653	16.3736	12.6597	0.723611	14.9986	0.05	4.96111	2.28056	0.279167	8.22917	0.966667	12.2097	0.473611
47	2.85033	0.508129	2.00793	0.358783	0.752984	0.234522			7	2	0.00833333	0.526389	0.304167						47	1.41389	0.623611	3.26667	1.23333	8.6625	12.2861	5.11944	10.9125	1.17222	1.70278	6.23056	0.911111	12.6111	0.329167	18.8153	0.981944	27.2528	29.7819	21.3736	14.9097	0.806944	23.6653	2.71667	5.46111	2.53056	1.69583	7.39583	0.883333	19.1264	-0.276389
49	0.950332	0.340196	1.14725	0.265198	-0.251573	0.147352			8	2	1.94306	0.398611	1.67778						49	1.49722	0.123611	1.85	0.733333	4.74583	8.20278	4.20278	8.24583	1.83889	2.20278	6.06389	0.744444	9.69444	1.4125	12.0653	0.815278	16.4194	16.3653	15.3736	12.9931	0.473611	12.1653	-0.116667	2.37778	1.53056	1.94583	4.3125	0.216667	8.62639	0.556944
51	0.0425195	0.199617	0.438921	0.167922	-0.498969	0.129161			9	2	0.0541667	0.0194444	-0.025						51	0.497222	0.290278	1.1	1.9	4.4125	2.70278	1.45278	3.07917	0.505556	1.03611	2.89722	0.744444	4.86111	-0.254167	5.39861	0.148611	7.00278	8.53194	6.37361	6.49306	-0.193056	5.33194	0.133333	1.46111	0.697222	0.279167	1.39583	0.633333	3.37639	-0.776389
53	0.614785	0.272619	1.29699	0.339614	0.16314	0.128743			10	2	1.65278	0.366667	-0.0277778						53	-0.0861111	0.206944	0.683333	1.81667	9.49583	4.53611	4.70278	7.1625	0.338889	0.0361111	3.14722	0.244444	5.11111	0.0791667	8.14861	-0.184722	12.6694	11.1986	7.95694	7.40972	0.140278	11.2486	2.13333	2.87778	1.78056	-0.8875	2.64583	0.216667	6.95972	-0.359722
55	1.73588	0.410587	1.18111	0.341037	-0.0315213	0.0748907			11	2	0.359722	0.1	-0.0541667						55	2.91389	0.873611	2.26667	2.31667	8.32917	7.53611	4.11944	11.9958	0.422222	1.45278	4.23056	1.32778	11.8611	0.329167	15.1486	0.731944	23.3361	24.1153	18.4569	9.82639	0.640278	15.0819	0.466667	1.29444	1.11389	-0.304167	4.14583	1.21667	14.4597	1.47361
57	0.258275	0.223827	1.64205	0.519614	-0.202745	0.089737			12	2	0.118056	0.0666667	0.00694444						57	-0.0861111	-0.543056	0.766667	2.31667	1.82917	4.20278	1.95278	0.6625	0.505556	1.20278	2.81389	2.16111	4.11111	-0.00416667	5.56528	0.731944	10.5028	11.1153	6.04028	5.15972	-0.943056	6.33194	-1.53333	1.37778	1.19722	-0.0541667	3.8125	0.8	7.20972	0.973611
59	0.527155	0.19835	1.15507	0.262668	-0.175401	0.0753477			13	2	2.29583	0.223611	0.558333						59	-0.0861111	-0.209722	0.6	1.73333	-0.8375	1.78611	2.20278	0.745833	0.922222	0.536111	1.73056	-0.00555556	2.69444	-0.754167	4.48194	0.0652778	7.08611	8.53194	2.12361	5.99306	0.140278	6.33194	0.883333	3.04444	1.86389	0.695833	2.47917	0.966667	1.79306	1.55694
61	0.171296	0.20493	0.949989	0.27508	-0.610297	0.0971806			14	2	0.397222	-0.00416667	0.0277778						61	-0.0861111	-0.0430556	1.18333	1.65	0.829167	-0.880556	0.0361111	-3.42083	1.33889	1.53611	0.397222	0.327778	4.19444	-0.0875	3.73194	-0.0180556	6.08611	9.53194	8.29028	5.82639	-0.526389	7.16528	-0.116667	1.12778	0.863889	0.695833	-1.1875	0.216667	4.29306	0.806944
63	0.364264	0.23199	0.0860569	0.129863	-0.224881	0.0783346			15	2	0.288889	0.1375	0.15						63	0.330556	-0.709722	0.183333	0.983333	3.24583	1.78611	2.70278	4.1625	0.0888889	1.95278	2.98056	0.327778	3.77778	0.245833	5.23194	0.481944	12.7528	13.9486	9.04028	7.32639	0.640278	6.08194	-0.0333333	1.71111	2.53056	0.3625	1.47917	0.55	6.20972	0.306944
65	0.0271549	0.104927	0.455849	0.137206	-0.202094	0.0801497			16	2	0.075	0.0305556	0.0416667						65	0.247222	-0.626389	1.18333	0.9	-0.0875	0.286111	0.202778	1.24583	0.00555556	0.702778	0.897222	0.577778	1.19444	-0.8375	1.14861	0.315278	0.169444	2.11528	-0.0430556	0.659722	-0.276389	1.08194	-0.7	1.12778	0.613889	0.279167	0.3125	0.05	0.626389	-0.276389
67	0.388613	0.193289	0.259885	0.119791	0.148166	0.0689804			17	2	0.473611	-0.405556	0.172222						67	1.49722	-0.709722	1.18333	3.15	1.99583	3.53611	1.36944	0.745833	-0.494444	0.869444	1.48056	0.411111	4.02778	0.245833	5.89861	0.481944	4.91944	9.78194	3.37361	6.40972	1.97361	7.83194	0.55	0.461111	0.947222	0.695833	2.5625	1.46667	6.29306	1.22361
69	-0.00227214	0.157354	1.16028	0.223504	-0.28087	0.12149			18	2	-0.538889	0.261111	-0.523611						69	-0.252778	0.873611	-1.48333	3.15	0.329167	-1.21389	-0.130556	0.829167	1.83889	0.119444	2.14722	0.994444	1.02778	-0.0875	0.231944	0.398611	1.75278	-0.468056	0.456944	4.15972	0.140278	0.498611	0.966667	0.461111	-0.386111	-0.304167	2.14583	0.383333	-0.706944	-0.193056
71	0.25515	0.117028	0.505328	0.119556	0.291395	0.12986			19	2	0.530556	0.558333	0.0861111						71	0.0805556	0.540278	-1.4	1.23333	2.49583	-0.463889	0.286111	-0.00416667	1.08889	0.786111	0.730556	-0.338889	0.861111	-0.504167	0.981944	0.315278	5.25278	5.53194	4.20694	3.15972	0.223611	3.24861	-0.0333333	1.46111	1.69722	-1.30417	2.39583	0.55	2.12639	0.0569444
73	0.0693424	0.137614	0.931109	0.155341	-0.489204	0.0663772			20	2	0.6	0.488889	0.125						73	1.83056	-0.126389	1.6	0.816667	-1.42083	-0.297222	-0.630556	0.495833	0.505556	-1.46389	0.147222	0.327778	0.944444	-0.170833	0.565278	0.731944	1.25278	1.28194	-0.0430556	0.826389	-0.359722	1.66528	0.216667	0.127778	0.280556	-0.470833	-0.354167	0.3	0.543056	-0.109722
75	-0.0374284	0.157473	0.789182	0.235012	-0.691026	0.0902681			21	2	0.119444	0.0180556	0.0638889						75	0.330556	0.123611	-0.566667	0.4	0.829167	-0.963889	-0.297222	0.495833	0.588889	-0.0472222	0.313889	-0.672222	-0.972222	0.1625	0.148611	-1.01806	-0.580556	-1.55139	-0.793056	-1.59028	-1.19306	-0.751389	-1.36667	0.544444	-0.386111	0.6125	-1.10417	-0.7	-0.706944	0.140278
77	0.343301	0.113649	0.311968	0.125936	-0.208605	0.143662			22	2	0.251389	0.0305556	0.136111						77	-0.502778	0.623611	0.683333	1.56667	0.0791667	2.95278	0.869444	1.49583	0.00555556	1.53611	1.06389	1.82778	0.861111	0.745833	1.06528	0.315278	-0.247222	-0.801389	2.04028	4.57639	-0.526389	2.49861	-0.45	1.87778	0.280556	1.02917	0.979167	0.55	1.79306	0.390278
79	0.0649154	0.146823	0.104286	0.104454	-0.840115	0.126232			23	2	0.0972222	-0.0180556	-0.00833333						79	-1.08611	0.123611	-0.316667	1.23333	-0.420833	-0.297222	-0.213889	1.82917	0.255556	-0.463889	-1.35278	-0.00555556	-0.555556	-0.254167	-0.184722	-0.351389	-2.24722	0.365278	0.456944	-2.34028	1.30694	-0.251389	0.55	-0.205556	-0.552778	0.0291667	-0.770833	1.46667	-2.04028	2.05694
81	0.557493	0.138443	0.364703	0.100768	-0.360297	0.0927014			24	2	0.00138889	0.191667	0.0888889						81	-0.419444	0.956944	0.933333	2.98333	3.74583	1.95278	-0.380556	1.32917	1.08889	0.0361111	2.48056	0.327778	0.611111	0.495833	0.315278	0.315278	1.08611	1.28194	1.62361	2.32639	-1.10972	0.331944	-0.0333333	0.794444	2.11389	0.445833	0.3125	0.383333	0.626389	-0.276389
83	-0.43834	0.109672	1.616	0.264651	-0.29975	0.125411			25	2	0.240278	0.0333333	0.025						83	0.663889	0.373611	0.433333	-0.183333	-1.0875	-1.96389	2.95278	-0.170833	0.255556	0.702778	-0.936111	-1.33889	-1.72222	0.829167	-2.85139	0.231944	-2.91389	-3.63472	-1.70972	-2.92361	-0.193056	-4.16806	-0.116667	-1.62222	0.280556	-0.3875	-1.77083	-0.366667	-0.623611	-0.359722
85	-0.700579	0.12822	1.30741	0.261677	-0.271756	0.103527			26	2	-0.0180556	-0.0263889	-0.0125						85	0.413889	0.373611	-0.233333	0.733333	-0.920833	-0.380556	-0.463889	-1.67083	-0.0777778	-1.21389	0.397222	-0.00555556	-1.63889	-0.920833	-1.43472	0.398611	-4.08056	-4.05139	-1.37639	-2.34028	-1.10972	-0.918056	0.05	-1.70556	0.0305556	0.6125	-2.27083	-0.95	-2.04028	0.140278
87	-0.529746	0.125589	1.00077	0.229925	-0.193631	0.132992			27	2	0.291667	0.0208333	-0.0555556						87	-0.252778	0.123611	0.683333	-0.1	-1.92083	0.786111	1.45278	-0.420833	0.588889	1.20278	1.23056	-0.0888889	-1.22222	-0.5875	-1.01806	0.398611	-2.08056	-5.96806	-2.79306	-1.50694	-0.109722	-2.25139	0.05	1.37778	-0.0527778	0.445833	-0.9375	0.466667	-2.29028	0.223611
89	-0.304616	0.084638	1.97212	0.248084	-0.491808	0.101671			28	2	0.455556	0.1375	-0.0583333						89	-1.66944	-0.459722	-0.0666667	0.4	-2.0875	-1.21389	-0.963889	-1.25417	0.422222	-0.297222	-0.436111	0.827778	-2.13889	-0.3375	-1.85139	0.731944	-3.41389	-2.88472	0.123611	-1.00694	-0.359722	-2.83472	-0.866667	1.37778	0.863889	-0.470833	-2.6875	-0.366667	-3.29028	-0.693056
									29	2	1.10417	0.430556	-0.025
									30	2	0.477778	0.0777778	0.0958333
									31	2	0.763889	0.0722222	0.2
									32	2	0.1125	0.0486111	-0.00277778
									1	3	0.0666667	0.305556	-0.0986111
									2	3	0.133333	0.272222	0.255556
									3	3	-0.0555556	0.208333	0.113889
									4	3	-0.359722	-0.420833	0.25
									5	3	-1.15	-1.12083	0.127778
									6	3	-0.276389	0.106944	0.405556
									7	3	-0.527778	-0.916667	0.379167
									8	3	-6.22639	-4.99306	-1.66667
									9	3	0.170833	0.1875	-0.0680556
									10	3	0.129167	0.119444	0.120833
									11	3	0.0972222	-0.2	0.138889
									12	3	0.245833	0.05	0.216667
									13	3	-0.427778	-0.134722	0.454167
									14	3	0.259722	0.0583333	0.0208333
									15	3	-4.46111	-2.80694	-1.70833
									16	3	0.136111	0.2375	0.276389
									17	3	-1.16667	-0.515278	0.0361111
									18	3	-0.981944	-0.244444	0.431944
									19	3	-3.21667	-2.24306	0.197222
									20	3	-0.0958333	0.2125	0.197222
									21	3	0.136111	0.0569444	0.225
									22	3	-0.531944	0.025	0.243056
									23	3	0.0583333	0.286111	0.131944
									24	3	0.156944	0.169444	0.256944
									25	3	-0.0416667	-0.0430556	0.105556
									26	3	0.620833	0.0611111	-0.127778
									27	3	-0.681944	-0.2	0.172222
									28	3	-0.186111	0.784722	-0.333333
									29	3	-0.858333	-1.32917	0.0805556
									30	3	-0.0416667	0.236111	0.269444
									31	3	-3.96806	-2.74444	-0.55
									32	3	0.220833	0.301389	0.166667
									1	4	-0.386111	-0.0652778	-0.0638889
									2	4	-0.0516667	0.0972222	-0.241667
									3	4	0.496944	0.790278	0.761111
									4	4	0.269444	0.345833	0.172222
									5	4	-0.564167	0.0291667	-0.363889
									6	4	-0.501944	0.184722	-0.0486111
									7	4	-0.223611	-0.0222222	-0.0972222
									8	4	-0.0205556	0.161111	-0.0930556
									9	4	-2.35278	-2.67778	-0.238889
									10	4	3.17028	2.61806	1.46667
									11	4	1.26222	0.9375	0.555556
									12	4	-0.541389	-8.88178e-16	-0.252778
									13	4	-0.415556	-0.113889	0.0722222
									14	4	-0.401667	0.176389	-0.0930556
									15	4	-0.557778	-0.223611	-0.319444
									16	4	-0.174167	-0.106944	0.0458333
									17	4	-0.280556	0.0347222	-0.0861111
									18	4	-0.386389	-0.215278	-0.191667
									19	4	-0.274167	-0.175	-0.291667
									20	4	0.691111	0.501389	0.559722
									21	4	0.591111	0.326389	0.273611
									22	4	-0.864722	-0.368056	-0.980556
									23	4	-0.233056	0	-0.108333
									24	4	-1.33583	-0.761111	0.327778
									25	4	2.18222	2.5625	1.18611
									26	4	0.133056	0.1	-0.397222
									27	4	-0.146667	0.0638889	-0.286111
									28	4	-0.315278	-0.05	-0.0805556
									29	4	-0.285278	-0.0986111	0.0180556
									30	4	-0.347222	-0.173611	-0.126389
									31	4	-0.484444	-0.0527778	0.00416667
									32	4	0.129167	0.440278	-0.0958333
										MEAN	1.14087	0.972125	0.333301
										SEM	0.309363	0.24307	0.0784197
[truncated: 354 more columns]

[truncated: 15 more sheets: Fig 5E, Fig 6A-C, Fig 6D , Fig 6E, Fig S1A-D, Fig S1E-H, Fig S2A-D, Fig S3A, Fig S3B-E, Fig S3F, Fig S3G, Fig S4A-B, Fig S5A, Fig S5B-D, FigS6]
